# Supplementary material for: MicroRNA Expression and Regulation in Human, Chimpanzee, and Macaque Brains
Source: PLoS Genet. 2011 Oct 13;7(10):e1002327. doi: 10.1371/journal.pgen.1002327 (PMC3192836; doi:10.1371/journal.pgen.1002327)
Supplement: Table S1 — This table lists tissue sample information. (XLS) [file pgen.1002327.s009.xls]

## Sheet: Sheet1
Table S1. Sample information
Sample ID	Species	Tissue	Age (years)	Age (days)
Illumina sequencing samples
human cx pool1	Homo sapiens	prefrontal cortex	16	271
human cx pool1	Homo sapiens	prefrontal cortex	14	227
human cx pool1	Homo sapiens	prefrontal cortex	21	341
human cx pool1	Homo sapiens	prefrontal cortex	20	255
human cx pool1	Homo sapiens	prefrontal cortex	25	152
human cx pool1	Homo sapiens	prefrontal cortex	22	334
human cx pool1	Homo sapiens	prefrontal cortex	39	74
human cx pool1	Homo sapiens	prefrontal cortex	29	363
human cx pool1	Homo sapiens	prefrontal cortex	38	231
human cx pool1	Homo sapiens	prefrontal cortex	42	189
human cx pool1	Homo sapiens	prefrontal cortex	28	131
human cx pool1	Homo sapiens	prefrontal cortex	40	360
human cx pool1	Homo sapiens	prefrontal cortex	28	239
human cx pool1	Homo sapiens	prefrontal cortex	39	11
human cx pool1	Homo sapiens	prefrontal cortex	41	241
human cx pool1	Homo sapiens	prefrontal cortex	53	112
human cx pool1	Homo sapiens	prefrontal cortex	58	34
human cx pool1	Homo sapiens	prefrontal cortex	54	320
human cx pool1	Homo sapiens	prefrontal cortex	54	220
human cx pool1	Homo sapiens	prefrontal cortex	57	119
human cx pool1	Homo sapiens	prefrontal cortex	58	195
human cx pool1	Homo sapiens	prefrontal cortex	57	245
chimpanzee cx pool1	Pan troglodytes	prefrontal cortex	11	346
chimpanzee cx pool1	Pan troglodytes	prefrontal cortex	12	35
chimpanzee cx pool1	Pan troglodytes	prefrontal cortex	35	9
macaque cx pool1	Macaca mulatta	prefrontal cortex	6	165
macaque cx pool1	Macaca mulatta	prefrontal cortex	7	15
macaque cx pool1	Macaca mulatta	prefrontal cortex	8	16
macaque cx pool1	Macaca mulatta	prefrontal cortex	9	37
macaque cx pool1	Macaca mulatta	prefrontal cortex	10	328
macaque cx pool1	Macaca mulatta	prefrontal cortex	11	346
macaque cx pool1	Macaca mulatta	prefrontal cortex	13	17
macaque cx pool1	Macaca mulatta	prefrontal cortex	14	21
macaque cx pool1	Macaca mulatta	prefrontal cortex	14	349
macaque cx pool1	Macaca mulatta	prefrontal cortex	15	3
human cb pool1	Homo sapiens	cerebellum	8	2
human cb pool1	Homo sapiens	cerebellum	16	73
human cb pool1	Homo sapiens	cerebellum	20	255
human cb pool1	Homo sapiens	cerebellum	25	152
human cb pool1	Homo sapiens	cerebellum	53	221
human cb pool2	Homo sapiens	cerebellum	16	271
human cb pool2	Homo sapiens	cerebellum	12	318
human cb pool2	Homo sapiens	cerebellum	21	341
human cb pool2	Homo sapiens	cerebellum	25	152
human cb pool2	Homo sapiens	cerebellum	53	112
chimpanzee cb pool1	Pan troglodytes	cerebellum	11	346
chimpanzee cb pool1	Pan troglodytes	cerebellum	12	35
chimpanzee cb pool1	Pan troglodytes	cerebellum	35	9
chimpanzee cb pool1	Pan troglodytes	cerebellum	6	123
macaque cb pool1	Macaca mulatta	cerebellum	4	27
macaque cb pool1	Macaca mulatta	cerebellum	6	165
macaque cb pool1	Macaca mulatta	cerebellum	7	15
miRNA microarray samples
human individual 1	Homo sapiens	prefrontal cortex	21	341
human individual 2	Homo sapiens	prefrontal cortex	20	255
human individual 3	Homo sapiens	prefrontal cortex	41	241
chimpanzee individual 1	Pan troglodytes	prefrontal cortex	11	346
chimpanzee individual 2	Pan troglodytes	prefrontal cortex	12	35
chimpanzee individual 3	Pan troglodytes	prefrontal cortex	35	9
macaque individual 1	Macaca mulatta	prefrontal cortex	7	15
macaque individual 2	Macaca mulatta	prefrontal cortex	10	328
Affymetrix Exon1.0 ST samples
5 individuals	Homo sapiens	prefrontal cortex	adult	adult
5 individuals	Pan troglodytes	prefrontal cortex	adult	adult
5 individuals	Homo sapiens	cerebellum	adult	adult
5 individuals	Pan troglodytes	cerebellum	adult	adult
Proteomics samples
4 individuals	Homo sapiens	prefrontal cortex	adult	adult
4 individuals	Pan troglodytes	prefrontal cortex	adult	adult
4 individuals	Homo sapiens	cerebellum	adult	adult
4 individuals	Pan troglodytes	cerebellum	adult	adult
Affymetrix HG-U133 plus 2.0 arrays samples
SH-SY5Y cell line with hsa-miR-184 transfection	Homo sapiens	SH-SY5Y neuroblastoma cell line
SH-SY5Y cell line with hsa-miR-487a transfection	Homo sapiens	SH-SY5Y neuroblastoma cell line
SH-SY5Y cell line with hsa-miR-34c-5p transfection	Homo sapiens	SH-SY5Y neuroblastoma cell line
SH-SY5Y cell line with ptr-miR-299-3p transfection	Homo sapiens	SH-SY5Y neuroblastoma cell line
SH-SY5Y cell line with hsa-miR-299-3p transfection	Homo sapiens	SH-SY5Y neuroblastoma cell line
SH-SY5Y cell line with hsa-miR-383 transfection	Homo sapiens	SH-SY5Y neuroblastoma cell line
SK-N-SH cell line with hsa-miR-184 transfection	Homo sapiens	SK-N-SH neuroblastoma cell line
SK-N-SH cell ine with hsa-miR-487a transfection	Homo sapiens	SK-N-SH neuroblastoma cell line
SK-N-SH cell line with hsa-miR-34c-5p transfection	Homo sapiens	SK-N-SH neuroblastoma cell line
SK-N-SH cell line with ptr-miR-299-3p transfection	Homo sapiens	SK-N-SH neuroblastoma cell line
SK-N-SH cell line with hsa-miR-299-3p transfection	Homo sapiens	SK-N-SH neuroblastoma cell line
SK-N-SH cell line with hsa-miR-383 transfection	Homo sapiens	SK-N-SH neuroblastoma cell line
SH-SY5Y cell line with mock1 transfection	Homo sapiens	SH-SY5Y neuroblastoma cell line
SH-SY5Ycell line with mock2 transfection (mock1 replicate)	Homo sapiens	SH-SY5Y neuroblastoma cell line
SK-N-SH cell line with mock1 transfection	Homo sapiens	SK-N-SH neuroblastoma cell line
SK-N-SH cell line with mock2 transfection (mock1 replicate)	Homo sapiens	SK-N-SH neuroblastoma cell line
