# Supplementary material for: MicroRNA Expression and Regulation in Human, Chimpanzee, and Macaque Brains
Source: PLoS Genet. 2011 Oct 13;7(10):e1002327. doi: 10.1371/journal.pgen.1002327 (PMC3192836; doi:10.1371/journal.pgen.1002327)
Supplement: Table S2 — This table contains an overview of mapping statistics for small RNA Illumina sequencing data. (XLS) [file pgen.1002327.s010.xls]

## Sheet: Sheet1
Table S2. Overview of small RNA Illumina deep sequencing data
Tissue	Samples description	Total sequence reads	Total perfectly mapped reads	Mapped percentage	Reads Mapped to microRNA	microRNA read percentage	Number of detected microRNA
prefrontal cortex	Human	6486498	3889203	0.6	3033739	0.78	560
prefrontal cortex	Chimpanzee	7240683	3810304	0.53	3258418	0.85	507
prefrontal cortex	Rhesus Macaque	7241538	3868622	0.53	3567842	0.92	468
prefrontal cortex	Human technical replicate	7286720	2021639	0.28	1502677	0.75	529
prefrontal cortex	Chimpanzee technical replicate	7828607	3124110	0.4	2633837	0.84	515
prefrontal cortex	Rhesus Macaque technical replicate	6517061	3560515	0.55	3264872	0.92	469
cerebellum	Human	8241330	4112341	0.5	3724650	0.91	540
cerebellum	Human biological replicate	9448226	4314605	0.46	3663970	0.85	536
cerebellum	Chimpanzee	7776308	3948506	0.51	3548472	0.9	492
cerebellum	Rhesus Macaque	8377265	4413761	0.53	4225486	0.95	434
