# Supplementary material for: MicroRNA Expression and Regulation in Human, Chimpanzee, and Macaque Brains
Source: PLoS Genet. 2011 Oct 13;7(10):e1002327. doi: 10.1371/journal.pgen.1002327 (PMC3192836; doi:10.1371/journal.pgen.1002327)
Supplement: Table S4 — This table lists miRNA differently expressed between humans and chimpanzees and between humans and macaques in the prefrontal cortex identified using Fisher's exact test and edgeR package based on small RNA Illumina sequencing data. (XLS) [file pgen.1002327.s012.xls]

## Sheet: Sheet1
Table S4. miRNA differently expressed between humans and chimapnzees and between humans and macaques
Human prefrontal cortex vs. chimpanzee prefrontal cortex
miRNA	average fold change (quantile normalized)	log2 expression (H1)	log2 expresion (C1)	log2 expression (H2)	log2 expression (C2)	edgeR logFC	edgeR PValue	edgeR FDR	significance (Fisher test)	significance (edgeR)
hsa-mir-1287	4.21193	4.0192	0	4.40466	0	32.8325	2.33928e-09	8.44741e-08	*	*
hsa-mir-641	3.81643	3.73231	0	3.90054	0	32.502	1.04368e-07	2.42282e-06	*	*
hsa-mir-576-3p	3.78949	3.8248	0	3.75418	0	32.4921	1.82451e-07	3.9531e-06	*	*
hsa-mir-589	3.6391	4.07817	1	4.20003	0	5.30477	2.33928e-09	8.44741e-08	*	*
hsa-mir-184	2.74175	6.40919	3.46508	6.36419	3.8248	2.94016	2.59771e-15	2.81418e-13	*	*
hsa-mir-1248	2.53028	5.29584	2.9812	5.29584	2.54992	2.85297	4.90494e-10	2.27729e-08	*	*
hsa-mir-10a	2.43138	4.20003	1.43872	4.07817	1.97672	3.01297	6.00358e-06	9.75582e-05	*	*
hsa-mir-548e	2.31976	5.59353	3.5859	6.36419	3.73231	2.54861	1.46237e-11	7.92117e-10	*	*
hsa-mir-539_new_star	2.26809	11.017	9.03384	11.4997	8.94669	2.37848	1.13878e-21	3.70104e-19	*	*
hsa-mir-1278	2.00531	3.8248	2.13769	4.69647	2.37296	2.43476	1.20594e-05	0.000170405	*	*
hsa-mir-1291	1.99796	5.90763	3.73231	5.3549	3.53429	2.27194	7.40618e-09	2.40701e-07	*	*
hsa-mir-452	1.69367	6.01691	3.99593	5.77102	4.40466	1.78282	4.58818e-07	8.77152e-06	*	*
hsa-mir-509-3-5p	1.58691	4.0192	2.37296	3.90054	2.37296	1.97197	0.000746848	0.00693502	*	*
hsa-mir-381	1.41931	4.52825	3.37296	4.77492	3.09158	1.69838	0.000138471	0.00166678	*	*
hsa-mir-154*	1.31415	5.69664	4.50041	6.25229	4.82021	1.48602	6.6128e-06	0.000102341	*	*
hsa-mir-487a	1.28696	6.67972	5.29584	6.40919	5.21914	1.35915	8.41331e-06	0.000124288	*	*
hsa-mir-106a	1.27449	4.56817	3.37296	5.5538	4.20003	1.50959	0.000102357	0.00127946	*	*
hsa-mir-7	1.20465	14.876	13.9018	15.3369	13.9018	1.13052	1.60495e-06	2.74531e-05	*	*
hsa-mir-1298	1.15381	5.29584	4.09667	4.20003	3.09158	1.394	0.000735015	0.00693502	*	*
hsa-mir-143	1.0577	14.5269	13.5736	14.7356	13.5736	1.16275	8.22544e-07	1.48515e-05	*	*
hsa-mir-181a-2*	0.928467	6.88239	5.80641	6.88239	6.10144	1.02638	0.000318628	0.00357083	-	*
hsa-mir-34b*	0.910662	4.65181	1.89624	1.43872	2.37296	2.34398	0.000263681	0.00306058	-	*
hsa-mir-129*	0.853754	8.06584	7.22587	8.06584	7.1983	0.886366	0.000520498	0.00512612	-	*
hsa-mir-577	-1.00353	4.26894	5.29584	4.40466	5.38482	-0.952962	0.0119437	0.0718835	*	-
hsa-mir-134	-1.00794	8.04869	8.92511	7.94863	9.08808	-0.87829	0.000420421	0.00440764	-	*
hsa-mir-448	-1.0389	7.16643	8.13775	6.88239	7.98887	-0.937747	0.000347504	0.00376462	*	*
hsa-mir-329_new_star	-1.04296	4.82021	5.84352	4.65181	5.71441	-0.952957	0.00522402	0.035371	*	-
hsa-mir-1271	-1.20539	7.1983	8.50162	7.58658	8.69406	-1.13035	1.28953e-05	0.000174624	*	*
hsa-mir-383	-1.30508	11.1796	12.4224	11.1521	12.5195	-1.27825	7.60287e-08	1.90072e-06	*	*
hsa-mir-376b	-1.36906	4.26894	5.21914	3.37296	5.16088	-1.16381	0.00196809	0.0159907	*	-
hsa-mir-499-5p	-1.45553	9.2595	10.7991	9.2253	10.5967	-1.30468	6.64297e-08	1.79914e-06	*	*
hsa-mir-1262	-1.50126	4.65181	6.07136	4.40466	5.98761	-1.4629	1.58833e-05	0.000206482	*	*
hsa-mir-33a*	-1.53193	2.0572	3.77746	1.43872	2.78232	-1.75674	0.0232348	0.116174	*	-
hsa-mir-651	-1.70341	3.0192	4.84916	2.78232	4.35918	-1.6992	0.000466305	0.00473591	*	*
hsa-mir-1306_new_star	-1.74902	2.0572	3.53429	2.0572	4.07817	-1.90488	0.00340927	0.0257678	*	-
hsa-mir-450a_new_star	-1.80468	2.0572	3.73231	1.43872	3.37296	-1.88885	0.0108851	0.0667483	*	-
hsa-mir-375	-2.08003	4.14615	5.98761	2.78232	5.10092	-1.93381	2.41475e-07	4.90496e-06	*	*
hsa-mir-299-3p	-2.50841	4.79867	7.48384	5.15218	7.48384	-2.47048	2.30656e-15	2.81418e-13	*	*
hsa-mir-206	-2.54479	4.40466	6.90708	4.07817	6.66532	-2.44185	6.84702e-13	4.45057e-11	*	*
hsa-mir-1254	-3.56094	2.0572	5.53966	2.0572	5.69664	-3.7513	3.98014e-13	3.23386e-11	*	*
hsa-mir-551a	-4.21193	0	4.40466	0	4.0192	-32.799	3.49331e-08	1.03212e-06	*	*
Human prefrontal cortex vs. rhesus macaque prefrontal cortex
miRNA	average fold change (quantile normalized)	log2 expression (H1)	log2 expresion (Ma1)	log2 expression (H2)	log2 expression (Ma2)	edgeR logFC	edgeR PValue	edgeR FDR	significance (Fisher test)	significance (edgeR)
hsa-mir-487a	6.4066	6.82816	0.25	6.48503	0.25	-35.2206	1.01847e-35	1.14747e-33	*	*
hsa-mir-1291	5.49723	6.04764	0.25	5.44681	0.25	-34.379	1.15368e-23	5.57063e-22	*	*
hsa-mir-1252	4.9862	5.10528	0.25	5.36713	0.25	-33.9197	1.42119e-18	2.82565e-17	*	*
hsa-mir-34c-5p	4.74936	12.7406	8.08782	12.7824	7.93644	-4.94651	2.8188e-81	9.52754e-79	*	*
hsa-mir-1248	4.66901	5.36713	1.14624	5.36713	0.25	-6.7725	1.10367e-19	3.10866e-18	*	*
hsa-mir-548k	4.61023	4.66794	0.25	5.05253	0.25	-33.5581	1.90096e-15	3.21263e-14	*	*
hsa-mir-1250	4.55738	6.82816	1.97672	6.74005	2.47672	-5.27015	2.7704e-34	2.34099e-32	*	*
hsa-mir-1278	4.01314	3.73416	0.25	4.79213	0.25	-32.8948	1.10051e-10	1.12719e-09	*	*
hsa-mir-625	3.92309	4.20003	0.25	4.14615	0.25	-32.8954	1.87426e-10	1.75972e-09	*	*
hsa-mir-1287	3.91433	3.93872	0.25	4.38993	0.25	-32.7746	9.4422e-10	6.93796e-09	*	*
hsa-mir-589	3.81312	3.98009	0.25	4.14615	0.25	-32.7663	9.4422e-10	6.93796e-09	*	*
hsa-mir-548o	3.78174	4.20003	0.25	3.86345	0.25	-32.7944	9.4422e-10	6.93796e-09	*	*
hsa-mir-1259	3.64204	6.1388	2.67856	5.44681	1.62296	-4.17974	2.55863e-19	5.76545e-18	*	*
hsa-mir-766_new_star	3.61345	3.86345	0.25	3.86345	0.25	-32.5547	1.49628e-08	9.36558e-08	*	*
hsa-mir-184	3.35283	6.48503	3.10918	6.43899	3.10918	-3.90355	1.38645e-23	5.85775e-22	*	*
hsa-mir-200a	3.26886	4.38993	1.14624	4.91699	1.62296	-4.47688	4.89987e-12	5.71088e-11	*	*
hsa-mir-576-3p	3.02267	3.73416	0.25	3.70743	1.14624	-5.19413	4.6321e-08	2.69939e-07	*	*
hsa-mir-182	2.86598	4.79213	0.25	3.33607	2.14624	-4.18223	1.00793e-08	6.42794e-08	*	*
hsa-mir-144*	2.83328	7.50786	4.46191	7.09725	4.47663	-3.0909	1.34722e-24	7.58936e-23	*	*
hsa-mir-380*	2.77886	4.81435	2.22672	5.44681	2.47672	-3.54007	2.62152e-12	3.16454e-11	*	*
hsa-mir-34b*	2.65709	4.66794	0.25	1.14624	0.25	-32.63	2.62787e-08	1.58611e-07	-	*
hsa-mir-886-5p	2.5233	6.57032	4.21681	7.36102	4.66794	-2.75614	2.21875e-19	5.35669e-18	*	*
hsa-mir-212	2.50924	6.11749	3.33607	5.82762	3.59055	-2.98508	6.40169e-15	1.03037e-13	*	*
hsa-mir-329_new_star	2.50846	4.86681	2.42856	4.72491	2.14624	-3.21454	1.20885e-09	8.51229e-09	*	*
hsa-mir-494	2.50185	7.12853	4.71346	7.25657	4.66794	-2.60608	2.72924e-18	5.1249e-17	*	*
hsa-mir-10a	2.49133	4.12554	1.97672	3.98009	1.14624	-3.56206	7.26648e-08	3.90382e-07	*	*
hsa-mir-486-5p	2.24558	8.71438	6.52296	8.94955	6.64981	-2.28321	2.79635e-20	9.45167e-19	*	*
hsa-mir-219-2-3p	2.22836	16.2488	13.5247	14.7773	13.0446	-2.24496	2.52186e-23	9.471e-22	*	*
hsa-mir-338-5p	2.17747	6.98989	4.91699	6.83805	4.55601	-2.34858	6.80874e-15	1.04607e-13	*	*
hsa-mir-100	2.09414	11.7176	9.80989	11.9816	9.70105	-2.42653	4.01068e-26	2.71122e-24	*	*
hsa-mir-1249	2.07553	5.36713	3.10918	4.85604	2.96294	-2.73123	7.16921e-10	5.65753e-09	*	*
hsa-mir-203	2.04622	6.01526	4.12554	5.16565	2.96294	-2.42729	1.17366e-10	1.16675e-09	*	*
hsa-mir-582-3p	1.9491	4.04107	1.97672	3.98009	2.14624	-2.93123	2.89109e-06	1.25281e-05	*	*
hsa-mir-320c	1.88957	5.61615	4.0192	5.96613	3.78393	-2.23705	3.67399e-10	3.26791e-09	*	*
hsa-mir-329	1.82265	5.46096	3.62856	6.02971	4.21681	-2.27191	4.78971e-10	4.15108e-09	*	*
hsa-mir-223	1.80509	4.12554	2.42856	4.38993	2.47672	-2.49221	5.90451e-06	2.46386e-05	*	*
hsa-mir-125b-1*	1.80502	4.55601	2.22672	4.38993	3.10918	-2.42506	4.36603e-06	1.868e-05	*	*
hsa-mir-192	1.80411	12.0172	10.2514	12.0937	10.2514	-2.0422	1.5003e-19	3.90077e-18	*	*
hsa-mir-20b	1.77317	4.55601	2.67856	4.38993	2.72104	-2.4275	1.01758e-06	4.64786e-06	*	*
hsa-mir-106a	1.64276	4.58178	2.67856	5.66503	4.28272	-1.94442	1.52503e-06	6.78238e-06	*	*
hsa-mir-212_new_star	1.62189	9.56503	8.06375	9.70105	7.95855	-1.94612	8.00125e-17	1.42338e-15	*	*
hsa-mir-151-3p	1.55869	10.7472	9.35515	10.7235	8.99817	-1.60236	1.14765e-12	1.49195e-11	*	*
hsa-mir-451	1.54676	10.0484	8.29011	8.3402	7.00494	-1.7476	8.11989e-14	1.14355e-12	*	*
hsa-mir-145	1.42651	6.82816	5.55243	6.59843	5.02114	-1.54763	7.46005e-08	3.90382e-07	*	*
hsa-mir-542-3p	1.34357	3.47404	1.97672	3.33607	2.14624	-2.34101	0.000724609	0.00212972	*	*
hsa-mir-379	1.32612	9.89699	8.49864	9.93533	8.68144	-1.48381	7.26559e-11	7.67428e-10	*	*
hsa-mir-140-3p	1.30588	14.4229	13.0959	14.7303	13.4456	-1.35252	7.19745e-10	5.65753e-09	*	*
hsa-mir-584	1.3053	8.53816	6.64981	7.00494	6.2827	-1.52852	1.20462e-09	8.51229e-09	-	*
hsa-mir-323-3p	1.30463	10.5214	9.26295	10.6138	9.26295	-1.43878	1.44848e-10	1.39881e-09	*	*
hsa-mir-15b	1.26107	7.83041	6.48503	7.95855	6.78179	-1.42242	8.76415e-09	5.69669e-08	*	*
hsa-mir-151-5p	1.24626	9.35515	8.17282	9.64218	8.33199	-1.5288	2.93377e-11	3.19876e-10	*	*
hsa-mir-7	1.20404	15.1638	14.0661	15.4484	14.1381	-1.16895	8.76036e-08	4.4194e-07	*	*
hsa-mir-323-5p	1.19194	5.72307	4.0192	5.597	4.91699	-1.43832	1.80153e-05	7.08042e-05	-	*
hsa-mir-320b	1.18218	7.26439	6.33125	7.46093	6.02971	-1.25954	1.13877e-06	5.13206e-06	-	*
hsa-mir-577	1.07649	4.20003	3.47404	4.38993	2.96294	-1.70394	0.000690365	0.00204687	-	*
hsa-mir-15a	1.06624	9.75515	8.53816	9.41412	8.49864	-1.22932	6.95306e-08	3.85268e-07	-	*
hsa-mir-374a	1.0606	8.02749	6.98989	7.93644	6.85285	-1.19597	8.33491e-07	3.96789e-06	*	*
hsa-mir-142-5p	1.03482	10.2918	9.44159	10.661	9.44159	-1.22915	3.76661e-08	2.23353e-07	-	*
hsa-mir-143	1.00592	14.883	13.8856	14.9	13.8856	-1.06947	9.3419e-07	4.3855e-06	*	*
hsa-mir-330-3p	0.984321	13.0959	12.2414	13.0959	11.9816	-1.19117	5.52128e-08	3.11032e-07	-	*
hsa-mir-101	0.955933	13.8856	12.9776	13.9815	12.9776	-0.967266	8.93216e-06	3.59413e-05	-	*
hsa-mir-181a*	0.921507	7.70545	6.83805	7.80377	6.82816	-1.02382	3.43308e-05	0.000128931	-	*
hsa-mir-338-3p	0.884901	9.44159	8.57521	9.44159	8.53816	-1.06378	2.87088e-06	1.25281e-05	-	*
hsa-mir-363	0.875712	9.96232	9.07124	9.80989	8.94955	-0.929622	3.26542e-05	0.000124013	-	*
hsa-mir-28-3p	0.777907	6.52296	5.671	6.37484	5.671	-0.959922	0.000771158	0.00222779	-	*
hsa-mir-488*	0.762097	8.17282	7.42052	8.13291	7.36102	-0.881376	0.000206234	0.000690169	-	*
hsa-mir-92b	0.745969	10.4815	9.70105	10.5214	9.80989	-0.903098	4.49668e-05	0.000161689	-	*
hsa-mir-122	0.736249	8.90239	8.21403	8.99817	8.21403	-0.892288	9.92143e-05	0.000345716	-	*
hsa-mir-99b	0.715897	12.0937	11.5243	12.4366	11.5742	-0.993855	5.48721e-06	2.31835e-05	-	*
hsa-mir-539_new_star	0.703382	11.041	10.5867	11.4033	10.4508	-0.937844	1.96508e-05	7.63443e-05	-	*
hsa-mir-130b	0.694982	8.49864	7.96761	8.74901	7.89008	-0.881486	0.000147555	0.000503775	-	*
hsa-mir-374b	0.617626	8.94955	8.41685	9.03454	8.33199	-0.784487	0.000602651	0.00181872	-	*
hsa-mir-148b	0.605097	9.48774	8.99817	9.75515	9.03454	-0.797215	0.000372916	0.00118137	-	*
hsa-mir-16	0.518837	11.0919	10.4815	11.041	10.6138	-0.780424	0.000373984	0.00118137	-	*
hsa-mir-124	-0.707278	14.5466	15.1638	14.6511	15.4484	0.753615	0.000508739	0.00157756	-	*
hsa-mir-499-5p	-0.964919	9.39509	10.34	9.35515	10.34	0.793437	0.000364312	0.00117274	-	*
hsa-mir-30a*	-1.00207	7.58855	8.58697	7.66636	8.62562	0.812303	0.000617302	0.00184644	*	*
hsa-mir-1185	-1.00744	6.54966	7.52107	6.27182	7.25657	0.937678	0.00030354	0.000996082	*	*
hsa-mir-889	-1.00747	9.30211	10.2918	9.22965	10.2001	0.901162	5.6017e-05	0.000199302	*	*
hsa-mir-137	-1.03592	9.80989	10.7472	9.56503	10.6995	0.907291	4.35384e-05	0.000158236	-	*
hsa-mir-495	-1.03996	9.80989	11.0919	10.2001	10.998	0.769613	0.000516007	0.00158555	-	*
hsa-mir-452	-1.04778	6.22083	7.12853	5.85901	7.04687	1.01069	0.000201403	0.000680742	-	*
hsa-mir-124*	-1.06188	5.85901	7.03268	5.88797	6.83805	0.983012	0.000522426	0.00159081	*	*
hsa-mir-503	-1.08043	6.17727	6.82816	5.72307	7.23304	1.04137	0.000134349	0.000463367	-	*
hsa-mir-9	-1.10375	13.4456	14.4229	13.0446	14.2748	0.980773	6.6963e-06	2.76018e-05	*	*
hsa-mir-153	-1.10667	6.68246	7.74786	6.68246	7.83041	1.04681	4.12619e-05	0.000151593	*	*
hsa-mir-544_new_star	-1.14639	2.42856	3.47404	2.22672	3.47404	0.551224	0.379906	0.488244	*	-
hsa-mir-155	-1.16402	3.10918	4.08944	2.6128	3.96059	0.641238	0.223261	0.323872	*	-
hsa-mir-361-5p	-1.17001	7.50786	8.68144	7.42052	8.58697	1.07257	7.4164e-06	3.02017e-05	*	*
hsa-mir-497	-1.17576	8.13291	9.30211	8.17282	9.35515	0.976035	2.42622e-05	9.31889e-05	*	*
hsa-mir-95	-1.18967	9.26295	10.0484	8.53816	10.1321	0.973774	1.35113e-05	5.37274e-05	-	*
hsa-mir-32	-1.19871	2.5572	3.88672	2.6128	3.6807	0.690022	0.286699	0.392326	*	-
hsa-mir-33b	-1.23093	5.23592	6.54966	5.10528	6.2534	1.06743	0.000423297	0.00132476	*	*
hsa-mir-222	-1.24657	12.4779	13.7245	12.4779	13.7245	1.17482	8.07007e-08	4.13285e-07	*	*
hsa-mir-221	-1.3085	12.8562	14.1381	12.6464	13.9815	1.12574	2.6041e-07	1.27563e-06	*	*
hsa-mir-592	-1.32594	3.73416	5.10528	3.10918	4.38993	0.916657	0.0384595	0.0734425	*	-
hsa-mir-493*	-1.34359	3.56169	4.91699	3.33607	4.66794	0.9828	0.0208606	0.0428297	*	-
hsa-mir-486-3p	-1.35357	1.97672	3.33607	2.6128	3.96059	0.974252	0.183271	0.271691	*	-
hsa-mir-30c-1*	-1.36721	3.14056	4.58178	3.49892	4.79213	1.02072	0.0285087	0.0556991	*	-
hsa-mir-380	-1.37737	2.22672	3.47404	2.22672	3.73416	0.921168	0.166543	0.249078	*	-
hsa-mir-1277	-1.40337	6.64981	8.02749	6.59843	8.02749	1.27816	5.00475e-07	2.41658e-06	*	*
hsa-mir-876-5p	-1.42168	4.30945	6.01526	4.38993	5.52749	1.20412	0.000770594	0.00222779	*	*
hsa-mir-126*	-1.4247	6.41574	7.36102	5.72307	7.62719	1.28915	9.69019e-07	4.48669e-06	-	*
hsa-mir-218-2*	-1.43316	1.97672	3.10918	2.22672	3.96059	1.11262	0.111428	0.180204	*	-
hsa-mir-411	-1.46408	9.41412	10.915	9.48774	10.915	1.20263	7.50734e-08	3.90382e-07	*	*
hsa-mir-181c	-1.48891	8.21403	9.75515	8.49864	9.93533	1.25563	5.03977e-08	2.88719e-07	*	*
hsa-mir-383	-1.50968	11.1477	12.6464	11.1257	12.6464	1.24205	1.70207e-08	1.046e-07	*	*
hsa-mir-31	-1.58017	8.29011	9.93533	8.33199	9.84711	1.42728	6.07921e-10	5.13693e-09	*	*
hsa-mir-668	-1.58113	4.12554	5.78411	3.86345	5.36713	1.31962	0.000359767	0.00116924	*	*
hsa-mir-664*	-1.58521	7.66636	8.94955	7.50786	9.39509	1.43296	1.31756e-09	8.9067e-09	*	*
hsa-mir-1307_new_star	-1.6154	8.05075	9.53326	8.21403	9.96232	1.40332	1.46886e-09	9.73481e-09	*	*
hsa-mir-301a	-1.70189	2.22672	4.28272	2.6128	3.96059	1.42582	0.0122229	0.0268269	*	-
hsa-mir-455-5p	-1.72801	2.22672	4.12554	2.22672	3.78393	1.43804	0.0250808	0.0498666	*	-
hsa-mir-543	-1.80146	9.53326	11.5742	9.96232	11.5243	1.51387	1.52331e-11	1.71626e-10	*	*
hsa-mir-34a	-1.80423	4.04107	5.42538	3.49892	5.72307	1.398	0.000224185	0.000742886	*	*
hsa-mir-381_new_star	-1.8167	2.42856	3.73416	1.14624	3.47404	1.12711	0.0700713	0.125619	*	-
hsa-mir-331-3p	-1.82934	3.14056	4.55601	2.6128	4.85604	1.38688	0.00293878	0.00764082	*	-
hsa-mir-490-5p	-1.83757	2.5572	4.72491	2.22672	3.73416	1.5321	0.00448519	0.0109064	*	-
hsa-mir-339-3p	-2.01268	4.38993	6.68246	4.91699	6.64981	1.95493	1.30458e-09	8.9067e-09	*	*
hsa-mir-153_new_star	-2.09884	2.22672	3.98009	1.14624	3.59055	1.57669	0.00952825	0.0214703	*	-
hsa-mir-135a	-2.1568	5.85901	6.93836	3.33607	6.57032	1.49059	7.4492e-08	3.90382e-07	*	*
hsa-mir-590-3p	-2.24804	1.97672	4.35712	2.22672	4.3424	2.01044	0.000984301	0.00279574	*	*
hsa-mir-664	-2.25772	2.5572	5.05253	3.10918	5.12931	1.8731	6.14358e-05	0.000216305	*	*
hsa-mir-199a-5p	-2.3016	2.22672	3.88672	1.14624	4.08944	1.77919	0.00303951	0.00778299	*	-
hsa-mir-129-5p	-2.30179	8.99817	11.1477	8.58697	11.041	2.05139	4.8296e-19	1.02025e-17	*	*
hsa-mir-1262	-2.33625	4.66794	6.85285	4.38993	6.87753	2.23684	1.23974e-12	1.55197e-11	*	*
hsa-mir-335*	-2.38477	2.72104	4.21681	1.14624	4.42001	1.70952	0.0013673	0.00381941	*	-
hsa-mir-1296	-2.46331	1.14624	3.62856	1.14624	3.59055	2.33732	0.00283275	0.00746812	*	-
hsa-mir-767-5p	-2.61779	4.38993	6.78179	4.14615	6.98989	2.38323	1.14211e-13	1.54414e-12	*	*
hsa-mir-154	-2.71717	2.5572	4.58178	1.14624	4.55601	2.17016	3.94996e-05	0.000146713	*	*
hsa-mir-541*	-3.22345	1.97672	4.84495	1.14624	4.72491	3.06073	9.15093e-08	4.54855e-07	*	*
hsa-mir-551a	-4.47297	0	4.55601	0	4.38993	32.8551	6.77891e-10	5.58846e-09	*	*
hsa-mir-299-3p	-4.50891	4.85604	9.41412	5.10528	9.56503	4.31275	6.54318e-50	1.1058e-47	*	*
hsa-mir-372	-4.569	0.25	5.10528	0	4.28272	5.22821	3.44623e-10	3.14818e-09	*	*
hsa-mir-371-5p	-4.87251	1.14624	6.2534	1.14624	5.78411	5.12017	9.84243e-20	3.02431e-18	*	*
hsa-mir-541	-5.09981	0.25	5.34434	0	5.10528	5.73938	3.936e-14	5.78421e-13	*	*
"*" significant (see Materials and Methods for details)
"-" not significant
