# Supplementary material for: MicroRNA Expression and Regulation in Human, Chimpanzee, and Macaque Brains
Source: PLoS Genet. 2011 Oct 13;7(10):e1002327. doi: 10.1371/journal.pgen.1002327 (PMC3192836; doi:10.1371/journal.pgen.1002327)
Supplement: Table S5 — This table lists miRNA expression levels in prefrontal cortex of three species based on Agilent miRNA microarray data. (XLS) [file pgen.1002327.s013.xls]

## Sheet: Sheet1
Table S5. miRNA expression levels in prefrontal cortex of three species based on Agilent miRNA microarray platform
miRNA ID	Ch1b	Ch2	Ch3	Hu1	Hu2	Hu3	Ma1	Ma2
hsa-mir-451	24105.9a	6860.07	1629.85	3774.2	2586.19	3256.16	1188.8	2508.46
hsa-mir-124	18801.7	18320.5	14153.2	6725.03	9754.76	11477	21246.7	16137.4
hsa-let-7a	17510.1	16317.5	9927.5	12276.5	15749.8	14667.6	13111.5	13741.2
hsa-let-7f	12590.8	11585.3	7523.04	7842.46	10532.3	10014.8	9125.24	10710.5
hsa-mir-125b	12041.1	11863.6	8744.72	6671.1	9153.61	10280.1	10293.6	9789.24
hsa-mir-9* (*=star)	10908	9430.73	5671.56	4678.8	6482.1	6865.79	8962.15	8358.04
hsa-mir-29b	9889.73	8968.49	7937.72	4460.68	6509.74	7462.58	8129.52	9275.66
hsa-let-7b	8281.2	7659.99	4372.65	8311.35	9571.13	7560.92	7197.18	7286.58
hsa-mir-29c	7523.08	7863.4	5852.94	3641.11	5290.17	5888.56	7437.74	8387.63
hsa-mir-128	6991.08	8497.87	5207.73	2774.55	4092.87	4285.53	7357.83	7086.37
hsa-let-7g	5302.38	5200.25	3545.83	3207.33	4031.13	3777.47	4677.21	5603.87
hsa-mir-107	4742.85	4638.26	3193.26	2092.59	2607.64	2923.99	3527.61	3114.85
hsa-let-7c	4510.9	4766.92	3074.12	2499.83	3595.8	3827.4	4620.8	4645.05
hsa-mir-16	3915.29	2705.65	1527.8	2799.6	3710.96	2749.92	1965.27	2139.32
hsa-mir-103	3854.26	4195.55	2891.39	2086.67	2883.82	3035.74	3729.02	3054.68
hsa-mir-126	3332.71	2260.48	1374.33	874.736	1418.65	1532.34	2217.48	2160.84
hsa-let-7e	3320.47	3294.3	2058.42	1777.88	2117.4	2410.11	2598.92	2998.07
hsa-mir-26a	3244.01	2602.98	1762.08	1668.5	2620.05	2449.04	3473.27	2087.6
hsa-mir-9	2708.72	2214.14	1444.49	784.56	2000.09	1973.2	2827.21	1848.27
hsa-mir-21	2685.26	896.626	568.167	1304.56	1989.45	1674.94	1072.64	828.297
hsa-let-7i	2677.01	2245.89	1539.82	1520.33	1937.74	1798.52	2163.35	2205.06
hsa-let-7d	2423.41	2368.72	1589.15	1427.24	1727.56	1713.17	2176.44	2426.64
hsa-mir-195	2119.18	1370.49	964.748	562.622	861.025	1044.19	1331.5	1796.55
hsa-mir-1202	1891.53	1933.31	838.533	427.583	357.512	1693.49	259.255	167.444
hsa-mir-338-3p	1816.19	3032.27	1877.98	8839.15	12426.7	5673.68	2544.91	1702.09
hsa-mir-99a	1806.03	1784.55	1185.76	952.678	1406.31	1658.86	1661.95	1948.38
hsa-mir-23b	1775.89	1956.86	1125.56	2400.04	2985.74	2229.73	1482.28	1388.39
hsa-mir-27b	1599.7	1846.17	1028.33	2207.83	3284.58	1974.77	1486.33	1342.44
hsa-mir-129-3p	1517.21	1609.71	1394.19	640.962	648.445	1115.23	1901.61	2423.69
hsa-mir-331-3p	1455.21	1369.94	1029.72	666.547	867.18	992.99	1115.95	1054.56
hsa-mir-26b	1431.32	1041.02	564.684	1178.71	1702.57	1392.57	673.836	1025.12
hsa-mir-7	1416.21	1915.67	1546.21	960.917	1204.65	2043.92	2179.55	2117.94
hsa-mir-181a	1385.72	1699.85	1086.34	2605.26	4057.51	2029.08	2445.13	1286.57
hsa-mir-30a	1367.49	943.092	474.26	311.504	533.068	610.425	682.467	621.373
hsa-mir-24	1336.27	1270.49	733.624	1038.26	1441.21	1251.47	1135.5	995.109
hsa-mir-137	1312.27	1691.12	1352.27	562.512	865.697	1461.1	2372.26	2182.97
hsa-mir-30b	1294.27	1105.66	673.154	411.513	812.143	808.887	1231.51	1200.49
hsa-mir-23a	1264.6	957.826	484.39	508.162	773.84	1120.26	615.798	658.644
hsa-mir-19b	1238.4	846.831	528.495	965.355	1237.42	948.109	827.771	752.166
hsa-mir-15a	1235.7	1032.5	680.102	1236	1669.73	1247.67	758.573	742.559
hsa-mir-218	1220.53	1383.72	1098.5	382.382	565.358	884.079	1599.55	1670.17
hsa-mir-130a	1213.72	1016.83	658.19	415.51	527.832	890.466	1136.89	1088.15
hsa-mir-219-5p	1075.1	2633.98	1555.69	10316	16178.9	6513.32	2597.49	1105.39
hsa-mir-101	1049.51	781.751	554.931	540.188	977.076	784.855	745.598	705.649
hsa-mir-100	1024.51	1253.01	630.194	1660.08	2215.66	1706.3	633.576	763.853
hsa-mir-342-3p	996.543	1002.13	686.705	657.568	902.332	864.052	1430.98	1048.7
hsa-mir-27a	890.228	577.42	292.227	267.881	508.899	654.869	450.008	413.83
hsa-mir-34a	878.591	755.641	438.584	263.627	517.309	571.173	472.867	579.713
hsa-mir-139-5p	784.52	698.743	615.214	272.989	387.052	538.304	882.029	675.199
hsa-mir-497	765.3	530.768	383.824	216.229	343.483	427.926	631.691	628.157
hsa-mir-151-5p	732.276	884.652	585.294	1695.51	2303.15	1334.36	791.026	672.529
hsa-mir-376c	724.421	661.326	483.954	249.057	375.149	409.424	335.003	280.531
hsa-mir-153	677.584	582.72	444.486	208.863	327.251	463.144	378.254	620.161
hsa-mir-129*	667.641	669.785	429.579	287.39	555.528	422.248	613.2	746.512
hsa-mir-223	656.392	315.988	195.042	253.082	260.987	242.814	125.836	139.856
hsa-mir-98	629.429	599.338	426.798	352.351	439.192	467.67	609.313	655.179
hsa-mir-30c	617.157	524.51	404.527	218.09	445.2	400.942	663.292	468.994
hsa-mir-377	603.025	687.54	519.25	284.025	377.493	429.586	300.78	253.957
hsa-mir-30e	591.445	501.969	315.555	261.838	380.225	327.459	393.04	329.043
hsa-mir-144	587.81	147.472	49.9771	116.031	103.062	106.038	55.8806	77.9024
hsa-mir-15b	556.119	438.422	233.129	542.671	637.98	575.82	322.672	331.124
hsa-mir-324-5p	529.866	498.047	378.132	261.827	335.186	382.511	535.507	491.328
hsa-mir-149	524.285	475.269	433.656	155.035	265.546	324.39	784.432	849.563
hsa-mir-221	475.741	566.407	419.778	192.847	278.548	381.13	726.018	589.117
hsa-mir-495	470.827	637.988	513.252	200.847	285.465	368.873	416.336	467.502
hsa-mir-125a-5p	460.097	490.986	345.232	271.668	399.525	413.039	518.94	514.114
hsa-mir-129-5p	453.949	431.99	352.091	207.596	259.343	334.53	492.452	456.335
hsa-mir-376a	451.076	467.326	337.696	171.742	262.039	268.625	287.834	237.235
hsa-mir-106b	447.621	394.451	224.82	389.02	561.096	390.839	430.903	364.108
hsa-mir-30d	437.381	384.412	298.093	208.458	281.227	327.357	528.815	418.192
hsa-mir-140-5p	417.886	293.813	250.832	285.955	459.474	402.439	266.678	301.054
hsa-mir-127-3p	410.494	470.163	370.291	133.009	220.766	264.286	291.045	240.838
hsa-mir-361-5p	408.171	425.169	291.163	266.889	308.482	349.307	754.307	584.647
hsa-mir-487b	403.891	589.44	422.727	352.426	458.911	544.525	456.519	480.427
hsa-mir-410	388.91	611.883	503.389	308.192	373.893	552.863	630.026	443.241
hsa-mir-145	385.796	160.128	131.817	42.1697	91.5954	396.02	200.779	171.276
hsa-mir-320b	360.669	240.979	161.062	209.111	243.181	203.266	208.568	210.206
hsa-mir-301a	339.291	261.571	170.822	183.907	270.011	213.139	348.056	282.052
hsa-mir-1225-5p	335.592	309.252	461.883	129.786	133.504	405.535	148.145	52.5162
hsa-mir-885-5p	324.05	315.771	320.853	156.302	266.491	244.714	241.584	233.506
hsa-mir-136	316.837	305.819	291.538	118.371	298.009	325.901	213.468	140.224
hsa-mir-320c	310.066	229.048	153.232	210.07	217.461	197.819	176.958	204.914
hsa-mir-140-3p	307.725	213.926	175.846	243.498	357.736	291.431	252.923	207.767
hsa-mir-95	302.235	255.516	205.431	102.973	163.822	207.457	236.901	324.069
hsa-mir-1	297.757	207.944	84.4811	42.8253	86.4047	160.242	75.3784	103.862
hsa-mir-365	294.397	317.558	228.005	158.204	222.808	231.394	187.529	254.526
hsa-mir-204	293.277	353.803	162.579	177.391	259.739	444.369	220.41	302.526
hsa-mir-142-3p	282.463	101.512	41.6427	65.5589	105.519	100.449	98.9931	58.8549
hsa-mir-374a	267.377	253.435	143.208	176.336	324.312	236.36	75.7538	102.924
hsa-mir-425	265.938	250.872	165.079	88.6214	132.765	119.324	194.403	164.927
hsa-mir-185	257.484	225.862	148.538	202.187	308.158	178.72	332.493	265.904
hsa-mir-181b	249.342	321.825	216.206	723.527	947.788	466.638	414.643	251.332
hsa-mir-379	240.424	300.653	229.337	93.0363	125.478	174.511	134.191	87.5841
hsa-mir-148b	236.661	231.95	181.257	126.385	210.527	158.879	210.269	188.782
hsa-mir-324-3p	235.94	216.258	165.528	143.733	187.505	175.676	202.903	177.286
hsa-mir-340	232.539	210.135	255.483	378.502	512.053	329.291	433.271	358.449
hsa-mir-99b	223.695	226.15	127.235	202.251	321.955	228.306	430.339	343.461
hsa-mir-199a-3p	206.933	132.501	74.4319	33.154	48.8367	235.182	116.662	207.372
hsa-mir-150	199.015	142.231	73.2402	52.7417	79.8966	76.6525	128.84	149.149
hsa-mir-29c*	198.017	199.497	146.354	87.7609	142.308	158.091	168.721	184.362
hsa-mir-424	196.614	161.552	87.6823	82.3954	98.2522	105.717	142.998	124.342
hsa-mir-488	194.919	221.696	154.738	91.0395	133.713	171.682	173.935	128.084
hsa-mir-138	192.45	237.843	163.094	90.4551	110.289	166.862	258.469	187.288
hsa-mir-374b	183.435	191.651	114.323	184.397	269.723	213.958	151.687	179.841
hsa-mir-551b	181.765	349.539	246.733	198.615	243.077	260.597	279.371	223.761
hsa-mir-30a*	171.982	131.469	61.675	49.8573	75.5503	87.6349	90.1643	80.3626
hsa-mir-197	170.193	185.536	467.792	211.855	197.414	273.03	258.547	538.832
hsa-mir-320a	159.501	116.142	77.5095	83.4711	113.849	105.926	114.818	104.355
hsa-mir-181c	158.28	189.74	126.009	73.1916	158.513	144.962	249.421	205.565
hsa-mir-92a	157.846	110.107	63.3272	218.148	269.812	167.059	102.308	94.1155
hsa-mir-20b	156.757	112.291	56.0468	121.319	175.638	134.426	70.9779	71.1469
hsa-mir-323-3p	154.516	224.564	160.585	142.046	147.709	211.251	80.0122	81.8569
hsa-mir-335	147.762	139.116	95.1967	62.0327	88.7818	138.101	211.111	207.194
hsa-mir-93	140.747	143.823	78.4372	118.417	175.031	139.001	191.636	162.75
hsa-mir-494	137.374	161.95	104.766	107.034	86.0871	138.246	581.307	61.08
hsa-mir-381	137.065	139.814	109.283	104.802	170.775	153.652	186.175	137.776
hsa-mir-136*	133.694	147.231	101.355	45.0194	95.5443	103.513	58.4178	67.6449
hsa-mir-299-5p	129.073	130.755	134.857	56.9777	73.9613	99.6731	331.781	405.421
hsa-mir-361-3p	125.376	110.381	80.1104	48.243	70.6192	62.3203	128.05	131.27
hsa-mir-143	123.88	43.2385	31.6978	15.0731	31.2948	137.227	43.1023	53.44
hsa-mir-886-3p	120.65	58.4464	40.5008	29.3908	73.3875	46.1247	49.658	46.1155
hsa-mir-133b	119.64	100.084	40.7466	26.4845	45.4472	58.9438	49.1122	55.2784
hsa-mir-30e*	119.516	99.7301	62.3902	53.3243	83.8817	80.8201	63.3615	53.4805
hsa-mir-130b	116.055	70.5627	28.4031	55.3126	69.0604	45.8008	46.3753	40.0669
hsa-mir-330-3p	114.077	120.789	92.4654	133.075	162.994	109.163	104.836	73.8685
hsa-mir-383	113.982	121.641	58.6988	31.7332	41.9257	43.7684	137.262	82.0915
hsa-mir-582-5p	112.866	136.913	114.694	81.1442	109.801	168.193	73.0768	82.4178
hsa-mir-192	111.39	61.5275	39.5524	45.9186	41.3122	41.3423	13.2309	12.3371
hsa-mir-543	110.56	177.021	129.572	47.0913	62.3319	80.8542	85.0051	91.9264
hsa-mir-210	109.436	71.2052	39.3072	50.692	69.6429	76.3029	45.3458	34.206
hsa-mir-193b	106.56	99.8647	67.6404	68.5085	82.2261	67.5684	62.5069	72.1836
hsa-mir-874	100.386	120.088	118.445	92.3645	109.401	129.091	124.605	97.7689
hsa-mir-486-5p	98.312	29.0774	8.65511	14.1533	8.04948	14.8172	10.3737	11.8487
hsa-mir-939	97.9911	70.8857	53.347	68.7091	55.9344	215.544	61.042	41.6163
hsa-mir-873	94.1561	112.308	64.5004	40.6471	53.0886	76.4855	101.419	59.968
hsa-mir-432	91.4895	109.195	92.2182	72.7509	82.1186	117.433	88.0591	75.507
hsa-mir-590-5p	90.6616	75.0284	48.6672	96.4521	131.139	84.6125	6.91445	5.85813
hsa-mir-1915	90.452	73.3099	59.2692	79.3602	103.539	283.678	43.9945	49.0881
hsa-mir-28-5p	89.5908	64.5106	39.888	46.2749	59.9495	72.8336	55.8117	71.8226
hsa-mir-148a	87.4431	110.507	42.7281	30.3924	37.2383	130.364	90.5823	166.272
hsa-mir-7-1*	86.8605	80.8	59.1953	27.524	41.1137	49.9466	55.2252	73.2609
hsa-mir-411	85.24	93.9805	74.7003	34.3804	56.1883	62.9301	115.357	120.065
hsa-mir-660	81.653	54.534	37.0379	34.1302	55.0382	53.5886	46.7495	53.7458
hsa-mir-1246	77.4397	44.0879	82.5453	8.57406	7.96615	47.3153	7.65298	3.41801
hsa-mir-382	76.8931	112.307	78.6581	46.5825	56.5123	75.3712	56.8646	56.854
hsa-mir-139-3p	75.6247	60.9977	53.0066	24.0494	28.8837	47.7618	69.6389	64.2388
hsa-mir-340*	74.3669	63.3371	77.297	81.7763	110.953	94.6201	78.2669	85.8641
hsa-mir-151-3p	67.9385	73.5593	46.8716	137.61	196.337	107.898	96.9223	65.4265
hsa-mir-31	65.2998	52.9889	26.6019	15.4309	25.7284	14.2366	102.122	47.8459
hsa-mir-376a*	63.4926	85.0207	56.8343	31.9991	50.4323	60.6346	31.6962	33.6193
hsa-mir-654-3p	63.2755	63.2366	65.6055	30.6183	39.0518	51.9527	48.2534	53.6925
hsa-mir-652	63.2276	35.52	24.3877	18.8674	23.1078	34.0567	21.4746	23.9228
hsa-mir-146a	63.1633	52.1207	38.7835	23.0971	35.2998	42.0681	102.444	77.4378
hsa-mir-770-5p	61.8985	71.9532	57.3286	27.7207	29.5205	41.8531	69.7351	66.7116
hsa-mir-181d	60.7506	58.7097	47.24	61.5107	104.262	104.834	125.38	97.5137
hsa-mir-144*	60.175	13.1051	1.11923	8.10554	5.68621	8.13259	1.32967	2.30305
hsa-mir-188-5p	59.9446	48.4604	33.9587	13.2189	16.4244	36.495	11.7296	3.35936
hsa-mir-125b-2*	58.5806	57.8698	50.73	33.6767	45.4166	49.4392	61.1272	56.4947
hsa-mir-219-2-3p	58.2626	151.569	72.5883	613.762	772.854	326.204	142.95	68.3465
hsa-mir-665	57.4439	50.743	45.7673	15.0462	21.2128	31.3771	128.597	50.4169
hsa-mir-628-5p	56.3108	73.8763	57.3604	37.0409	46.9937	74.177	79.634	90.1176
hsa-mir-744	55.2058	85.4101	55.324	32.2912	38.0376	50.92	64.2319	44.3336
hsa-mir-499-5p	55.1231	58.5665	40.9914	32.858	54.6453	27.3308	83.2306	54.6978
hsa-mir-199a-5p	54.0557	32.3647	18.2837	7.33972	13.5884	64.4555	39.4494	49.9179
hsa-mir-539	53.8512	62.436	49.1726	51.8263	68.6551	79.0093	36.0362	44.5193
hsa-mir-194	53.8217	30.0803	15.8805	15.4811	16.1373	15.8615	13.161	9.03589
hsa-mir-154	53.4455	57.2577	44.7972	29.8121	49.6544	53.556	93.4744	91.2036
hsa-mir-221*	53.3683	52.2787	42.3627	20.4646	22.9498	36.47	58.1267	60.8961
hsa-mir-181c*	52.183	58.4951	38.5095	27.3969	40.7901	43.5513	82.6001	58.9503
hsa-mir-32*	51.7504	43.4914	112.638	37.6195	41.7334	59.142	6.50213	58.3474
hsa-mir-193a-3p	49.1847	27.3001	23.216	19.9364	34.2495	46.5368	45.1438	29.0276
hsa-mir-329	48.6666	68.6466	48.2411	39.0873	53.1863	65.5484	10.5522	9.03548
hsa-mir-409-3p	48.6331	65.8489	54.3139	42.8431	58.8453	88.5549	87.3101	70.099
hsa-mir-181a*	47.7547	57.3708	31.9235	60.9788	101.503	55.8666	58.0038	35.0219
hsa-mir-154*	46.8476	75.8033	57.8628	70.2608	110.064	153.643	102.983	131.23
hsa-mir-342-5p	45.6607	42.2416	35.2253	26.1639	35.0987	34.5717	60.8105	56.4354
hsa-mir-215	44.2501	22.954	14.3098	16.0918	16.3237	16.4942	7.01331	3.38125
hsa-mir-34b*	42.1703	47.999	39.2527	85.2689	135.47	84.1518	26.1975	19.6445
hsa-mir-31*	42.0788	37.8805	17.276	12.5203	15.7264	8.61171	42.2582	27.5495
hsa-mir-485-5p	41.8031	50.0398	39.2352	18.6176	20.0468	29.6522	25.9013	24.1288
hsa-mir-152	39.783	36.5777	17.6197	18.8443	25.8561	39.1231	39.992	36.6566
hsa-mir-362-3p	39.4176	28.0801	18.4923	12.9691	20.2508	20.2745	25.5984	32.5916
hsa-mir-433	39.4086	42.5026	42.3589	24.3658	29.2844	42.5959	62.5188	51.5502
hsa-mir-1185	38.592	52.484	35.9988	13.2404	19.4418	31.8675	31.4935	24.9395
hsa-mir-142-5p	38.5739	12.3298	2.843	8.12754	11.0349	11.2641	16.6748	5.41744
hsa-mir-378	37.951	18.5128	9.46954	5.49787	9.26288	18.3683	26.2272	16.9889
hsa-mir-150*	37.5767	32.1658	22.6337	4.82813	7.95477	33.4944	1.62958	0
hsa-mir-302b	37.2478	30.5162	56.2365	1.27404	0	2.82853	0	1.66066
hsa-mir-1271	37.1946	35.5171	26.0015	36.2564	47.1609	27.9928	44.096	45.7859
hsa-mir-454	37.0755	24.938	15.5237	36.7698	55.0943	37.3415	25.4318	28.9606
hsa-mir-592	36.213	77.2307	60.1718	24.1305	31.8508	39.1153	66.58	79.6323
hsa-mir-155	35.1438	10.9122	7.28617	4.17904	6.8866	9.9793	31.9293	8.93955
hsa-mir-302f	34.5943	30.6232	72.6383	0	0	1.51469	0	0
hsa-mir-376b	34.3124	24.0909	12.8712	8.84582	12.8008	9.67845	14.5351	14.9508
hsa-mir-302c	33.8112	26.2044	50.0295	1.065	0.677505	3.19139	0.00518246	0
hsa-mir-532-5p	32.5374	21.6367	12.7943	15.334	21.66	22.8322	30.8296	26.5254
hsa-mir-1224-5p	31.4864	27.8691	26.7778	7.4254	14.3888	32.3998	4.8974	6.00223
hsa-mir-1249	31.3575	28.3047	26.411	28.4576	26.9356	29.9972	20.9835	20.8872
hsa-mir-302a	31.0463	22.8181	39.9061	2.11452	0.2295	3.69647	0.757594	1.02376
hsa-mir-455-3p	30.6924	16.8715	11.4217	17.6791	16.1149	40.3119	42.1002	37.2709
hsa-mir-337-5p	30.2862	26.9378	16.0165	8.68764	12.0887	14.9608	16.2599	16.1511
hsa-mir-876-3p	29.0117	26.2151	18.1389	5.88669	9.98723	16.5383	30.0902	20.5173
hsa-mir-423-5p	28.9427	31.0031	21.1794	29.3266	40.1704	34.5176	21.2879	17.4387
hsa-mir-24-1*	28.8772	32.4212	19.433	48.2637	69.1686	42.3146	26.1768	22.0016
hsa-mir-362-5p	27.6183	13.3417	5.7261	8.00864	11.9082	13.6396	28.1372	26.4828
hsa-mir-484	27.2037	23.1543	17.7579	17.4245	22.61	25.4331	35.4448	31.8777
hsa-mir-125a-3p	27.1452	31.212	17.7656	22.2327	34.2161	29.1598	12.3205	8.65855
hsa-mir-126*	26.2755	20.1132	12.7883	6.66317	16.0314	15.0404	13.502	17.9275
hsa-mir-145*	25.3693	7.32377	6.76331	0.506125	4.34213	21.2817	7.97209	9.49542
hsa-mir-30c-2*	25.0612	16.8586	8.07226	3.87635	8.07064	11.5056	10.9007	12.5138
hsa-mir-671-5p	24.9506	23.5908	19.5984	4.79123	5.5795	23.8326	1.92249	0.184674
hsa-mir-744*	24.8052	35.0193	118.705	16.7207	21.8875	24.6146	52.7803	135.218
hsa-mir-485-3p	23.5672	34.9799	64.2381	34.6393	41.0794	63.6389	27.1626	40.9463
hsa-mir-940	23.3766	27.8053	24.854	29.5961	26.9717	45.4447	19.5691	21.0479
hsa-mir-186	21.8239	16.6658	11.9596	15.4846	28.8259	23.8841	22.4609	20.9708
hsa-mir-664	21.6375	20.0637	36.2933	14.6382	17.2765	21.9842	92.51	58.503
hsa-mir-369-5p	21.4856	28.7703	21.8236	16.0458	25.4369	30.1117	26.4845	32.7256
hsa-mir-203	21.0189	38.5285	14.6538	7.34243	15.3178	8.8882	2.68179	2.43334
hsa-mir-138-2*	20.1644	16.4292	10.448	5.98553	9.05242	11.0389	15.9176	15.1696
hsa-mir-346	19.6203	20.6999	22.7867	14.6953	17.6847	14.4678	12.1758	16.1841
hsa-mir-488*	18.3115	26.7516	17.1763	9.6669	13.6875	19.3216	13.2043	11.6541
hsa-mir-214	17.892	12.1207	7.09314	2.25981	3.90349	25.478	11.0463	18.9302
hsa-mir-124*	17.787	19.9374	16.8125	6.62506	10.1742	14.5577	25.2258	16.7909
hsa-mir-302d	17.0238	7.65591	13.2826	0	0	0	0	0
hsa-mir-490-3p	16.6965	31.3976	17.7	11.9704	13.9103	10.7044	32.1759	20.1866
hsa-mir-134	16.5787	25.9839	20.0288	18.3495	25.3586	53.0452	10.2024	3.46279
hsa-mir-370	15.9726	26.4282	22.152	12.1729	13.2166	22.3327	31.7634	18.7415
hsa-mir-409-5p	15.858	23.3192	16.0636	14.3167	23.4005	31.5428	36.7939	24.4725
hsa-mir-1288	15.7713	15.2618	7.95968	8.33004	12.2649	11.3878	14.5956	13.1143
hsa-mir-664*	15.5046	11.7836	19.742	2.90657	5.36522	13.4084	37.0729	30.7514
hsa-mir-505	15.4062	11.1272	5.00428	11.5845	16.4248	11.5019	6.58838	8.28326
hsa-mir-301b	15.3823	12.4407	2.8736	4.23584	6.30292	3.41751	7.16398	5.15541
hsa-mir-487a	15.0079	43.8395	27.6399	37.096	56.1002	74.8983	0	0
hsa-mir-296-5p	14.9559	14.8103	14.6158	13.6464	14.7621	16.4881	16.4435	19.8064
hsa-mir-450a	14.4183	9.5479	3.9266	2.29958	3.92986	3.80347	1.81956	0.657828
hsa-mir-421	14.2667	23.0104	12.3218	23.2006	29.1676	25.514	13.1452	11.6527
hsa-mir-133a	14.2474	14.2373	5.83154	4.85285	7.72289	9.38002	7.8714	8.47022
hsa-mir-371-5p	14.019	19.0964	19.6135	12.96	15.7399	23.3109	4.74985	2.13933
hsa-mir-1225-3p	12.886	12.3119	13.8278	12.2079	9.42782	13.5244	10.2911	9.53113
hsa-mir-206	12.8012	1.32804	5.74749	2.51214	2.85043	5.25401	0	10.5831
hsa-mir-502-3p	12.4856	6.28864	4.31012	5.37772	6.57103	6.69277	10.0077	9.35204
hsa-mir-377*	12.0517	13.6606	7.93879	5.89202	6.60016	8.02667	6.48341	4.65152
hsa-mir-1183	11.8018	12.4159	14.9629	1.85108	2.63192	17.4202	0.468718	0.158497
hsa-mir-885-3p	11.7947	6.59747	3.63589	5.54838	5.28689	7.33648	3.29929	3.22408
hsa-mir-656	11.5296	0.020792	14.1714	3.13186	5.47323	6.92832	6.79813	13.518
hsa-mir-532-3p	10.9976	10.1304	4.79951	4.77175	8.86029	8.26665	9.39319	7.48102
hsa-mir-375	10.8493	9.94231	5.57539	0	0	0	0	0
hsa-mir-500*	10.6256	7.67939	4.28011	6.36658	7.12504	8.27931	9.21076	10.123
hsa-mir-1825	10.4305	9.2444	85.9081	27.3777	25.4422	42.6151	7.34061	61.3652
hsa-mir-892b	9.68428	6.86959	3.60231	3.39096	10.1533	5.58078	8.43393	8.05744
hsa-mir-628-3p	9.16879	12.6551	8.26845	5.97174	10.1324	14.0039	22.5685	14.5783
hsa-mir-29b-1*	8.92356	8.69634	5.74355	4.50374	8.46635	8.63097	5.87574	8.29857
hsa-mir-654-5p	8.76476	8.68823	3.94049	2.23093	3.87781	4.36441	5.15354	2.1472
hsa-mir-191*	8.53373	9.34787	9.01374	8.91825	5.88516	9.1978	7.20691	9.22244
hsa-mir-30c-1*	8.18328	4.05608	3.69322	0.682629	2.97467	3.22784	3.74092	3.09615
hsa-let-7b*	8.11213	6.52588	18.6119	8.65356	7.04204	10.9182	6.25769	10.948
hsa-let-7d*	8.09902	4.52227	18.4785	9.51281	8.49422	13.3986	7.54057	8.46474
hsa-mir-411*	7.89681	8.94123	24.2206	6.39931	9.74123	6.70365	10.9723	28.915
hsa-mir-584	7.86964	13.2426	7.90964	75.3259	85.2539	32.5186	16.8579	7.23991
hsa-mir-18b	7.74288	7.94924	2.84739	10.8255	13.257	9.41621	9.16161	3.88578
hsa-mir-650	7.73187	9.94109	4.57055	9.06147	19.5212	11.2206	0.221139	0
hsa-mir-10b	7.49302	1.81744	14.2884	0.996227	3.56723	2.61539	5.61792	5.78367
hsa-mir-33b*	7.32364	7.83083	8.33727	5.95519	6.00849	8.86232	7.36155	3.84328
hsa-mir-1306	7.29152	1.29762	5.28255	7.15875	8.78654	10.4501	0.758105	7.2627
hsa-mir-32	7.2573	5.69164	1.91706	10.1372	23.7247	12.9031	10.101	7.19796
hsa-let-7e*	7.09409	6.10334	5.26172	4.37259	4.32769	4.67003	7.17281	5.18596
hsa-mir-425*	7.08679	7.46447	7.73742	8.7834	5.35049	8.15551	6.74926	6.27796
hsa-mir-30b*	7.00627	6.10107	3.8137	3.09976	3.99375	6.73872	4.49059	6.41921
hsa-mir-545	6.9255	11.7985	6.19279	9.56943	15.5114	10.0303	1.98297	2.775
hsa-mir-135a*	6.80957	2.19039	0.0801016	0.149409	0.987066	5.87634	7.48157	0.69731
hsa-mir-96	6.24736	6.10351	4.28717	2.60703	1.2367	2.13743	0.910806	9.04205
hsa-mir-491-5p	5.66169	9.85383	11.4037	3.92405	5.15346	5.43822	12.8293	10.9664
hsa-mir-503	5.65596	4.26941	0.204415	0.553109	1.01439	1.03985	6.62517	5.95751
hsa-mir-490-5p	5.56489	13.8251	6.99862	4.42932	5.40245	6.01138	20.4105	12.4721
hsa-mir-193a-5p	5.48747	3.2555	2.37459	2.52602	4.12994	6.45232	7.05303	5.29004
hsa-mir-505*	5.43456	3.49984	1.13523	6.59547	4.35676	4.00358	2.14913	2.16784
hsa-mir-889	5.41104	9.75189	5.25295	4.97251	7.24343	9.37863	14.4318	12.6482
hsa-mir-1226*	5.31933	5.84275	6.28818	1.24323	1.89575	8.81393	0.819228	0
hsa-mir-877*	5.3062	5.67356	51.7685	19.9993	17.8141	32.0815	6.81941	53.8641
hsa-mir-1296	5.09686	5.39353	33.9032	6.68776	6.60726	9.67056	6.2922	18.0637
hsa-mir-502-5p	5.0065	2.65981	1.27234	2.28927	2.6846	3.00317	5.89642	6.3629
hsa-let-7f-1*	4.90535	5.42922	10.5501	7.92736	3.66454	7.08345	5.15784	6.04923
hsa-mir-378*	4.70306	4.04951	1.79314	1.09246	1.20726	3.53624	4.65265	7.38032
hsa-mir-105	4.69443	7.46751	4.6041	4.07813	2.98794	6.51946	15.846	16.2822
hsa-mir-181a-2*	4.62627	4.52717	1.8671	11.3043	12.7647	7.94293	11.4869	7.23632
hsa-mir-876-5p	4.36556	4.37557	8.62238	2.56675	3.10097	4.83637	10.4913	11.0146
hsa-mir-550	4.31396	4.85971	3.57043	2.25747	2.06793	6.69749	4.26702	2.7775
hsa-mir-513a-5p	4.04327	4.72543	10.4325	0.535225	1.09478	8.38569	4.94066	0
hsa-mir-601	4.00651	3.68191	2.92787	0.108616	0.932279	8.68268	0	0
hsa-mir-431	3.67568	5.43377	2.94476	1.47502	4.19031	6.48491	9.09798	5.02055
hsa-mir-455-5p	3.59843	3.71461	1.00247	1.78887	3.11043	7.51755	7.62429	6.19085
hsa-mir-122	3.33695	8.06689	2.10444	0	0.624115	7.1915	0	2.1482
hsa-mir-431*	3.31276	5.29622	4.32769	2.01761	2.72235	4.71896	12.5092	7.11106
hsa-mir-34c-5p	3.10047	5.09799	9.21006	24.0775	37.6575	22.0616	15.9235	0
hsa-mir-933	3.02416	4.10815	6.2372	3.51536	2.9088	3.8375	5.50223	4.17523
hsa-mir-504	2.93835	2.71115	0.835458	1.3955	1.62326	0.584862	3.77395	0.938071
hsa-mir-101*	2.77807	1.30478	1.32148	2.9557	4.62458	3.51425	2.40951	1.99936
hsa-mir-200a	2.70505	3.26937	5.39629	3.12845	10.2627	2.50097	0	0.839557
hsa-mir-23b*	2.39435	3.57151	1.78883	4.27371	4.83072	1.39156	2.80662	2.98733
hsa-mir-454*	1.81461	2.12514	8.0121	3.90069	2.77947	5.04155	1.22758	2.89089
hsa-mir-335*	1.68934	2.15627	4.81794	4.47166	1.32582	4.56852	4.57012	8.58624
hsa-mir-34b	1.58416	4.1991	100.304	11.0025	13.8918	17.4088	2.90454	11.8552
hsa-mir-582-3p	1.56541	2.834	1.46992	1.63893	2.55071	3.84805	2.10705	0.95881
hsa-mir-424*	1.41508	0	18.2224	0	0	0	0	0
hsa-mir-135b	1.33438	6.78477	5.22359	3.5302	4.00861	4.893	10.2402	11.2263
hsa-mir-423-3p	1.31002	3.42061	2.52997	2.4368	3.28246	2.98381	4.41236	1.84787
hsa-mir-1224-3p	1.2287	2.40453	24.9101	8.46016	7.99839	17.6468	0.465071	14.077
hsa-mir-141	1.2131	0	7.05334	0.128344	0.25592	1.93735	1.03385	0.0105331
hsa-let-7g*	1.20057	0	6.74025	2.93255	0.925767	1.82725	2.07025	1.07935
hsa-mir-195*	1.19582	1.26675	4.0389	2.17672	4.65662	4.5008	6.70352	2.16785
hsa-mir-600	0.825661	0	0	0	0	0	0	0
hsa-mir-149*	0.732286	1.27195	0.677838	0	0	5.64547	0	0
hsa-mir-668	0.700047	2.20044	1.90685	1.18246	1.12279	2.0657	6.78321	4.04165
hsa-mir-219-1-3p	0.657143	0	0	0	0	0	0	0
hsa-let-7a*	0.618425	2.35478	0.474595	0	0.891733	0.438001	0.841702	3.78755
hsa-mir-15a*	0.418431	0.115144	1.65138	1.39878	1.99875	2.46687	1.00152	0.845
hsa-mir-489	0.370508	1.15623	0	0.458231	1.13803	4.22805	9.05135	4.62666
hsa-mir-615-3p	0.274768	0.320044	11.7448	2.48921	1.20607	4.36357	1.02047	4.39179
hsa-mir-29b-2*	0.247467	2.46336	0.89059	1.25207	1.4525	2.27824	0.798794	0
hsa-mir-338-5p	0.00512973	0.918899	2.0676	4.41648	5.09585	3.59386	3.19226	1.96313
hsa-mir-148a*	0	0	12.8641	0	0	0	0	0.520278
hsa-mir-33b	0	0	0	1.35282	7.45041	1.99394	0.914379	0
hsa-mir-1226	0	0	9.71233	0	0	0	0.136895	0
hsa-mir-188-3p	0	0	0	0	0	1.59607	0	0
hsa-mir-577	0	0.773871	0	9.37595	19.9713	7.78197	0	0
a The expression level of each miRNA ( gTotalGeneSignal) was extracted using Feature Extraction (FE) software (See Materials and Methods)
b Abbreviations:
Ch1: chimpanzee individual 1; Ch2: chimpanzee individual 2; Ch3: chimpanzee individual 3
Hu1: human individual 1; Hu2: human individual 2; Hu3: human individual 3
Ma1: macaque individual 1; Ma2: macaque individual 2
