# Supplementary material for: MicroRNA Expression and Regulation in Human, Chimpanzee, and Macaque Brains
Source: PLoS Genet. 2011 Oct 13;7(10):e1002327. doi: 10.1371/journal.pgen.1002327 (PMC3192836; doi:10.1371/journal.pgen.1002327)
Supplement: Table S6 — This table lists miRNA with significant expression differences between humans and chimpanzees in the prefrontal cortex identified using small RNA Illumina sequencing and Agilent miRNA microarrays. (XLS) [file pgen.1002327.s014.xls]

## Sheet: Sheet1
TableS6. miRNA with significant expression differences between human and chimpanzee prefrontal cortex identified using RNA-seq and microarrays
miRNA ID	Log2 fold change (Illumina sequencing)	Log2 fold change (Agilent microarray)	Significance (Illumina sequencing)	Significance (Agilent microarray)	Species-specific expression
hsa-mir-1287	4.3	NA	*	masked	Human
hsa-mir-641	3.92	NA	*	masked
hsa-mir-576-3p	3.89	NA	*	not detected in microarray	Human
hsa-mir-589	3.63	NA	*	masked	Human
hsa-mir-184	2.75	NA	*	not detected in microarray	Human
hsa-mir-1248	2.55	NA	*	not detected in microarray	Human
hsa-mir-10a	2.49	NA	*	not detected in microarray	Human
hsa-mir-548e	2.39	NA	*	masked
hsa-mir-539_new_star	2.29	NA	*	not detected in microarray	Chimpanzee
hsa-mir-1278	2.14	NA	*	masked	Human
hsa-mir-1291	2.05	NA	*	not detected in microarray	Human
hsa-mir-452	1.71	NA	*	not detected in microarray	Chimpanzee
hsa-mir-509-3-5p	1.68	NA	*	not detected in microarray
hsa-mir-381	1.47	0.34	*	+	Chimpanzee
hsa-mir-154*	1.35	1.05	*	+	Chimpanzee
hsa-mir-487a	1.31	1.21	*	+	Human
hsa-mir-34c-5p	0.63	2.44	+	*	Human
hsa-mir-146b-5p	-0.15	-1.59	+	*
hsa-mir-383	-1.31	-0.87	*	+	Human
hsa-mir-651	-1.54	NA	*	masked	Chimpanzee
hsa-mir-375	-1.88	-1.5	*	*	Chimpanzee
hsa-mir-299-3p	-2.45	NA	*	masked	Human
hsa-mir-206	-2.47	-0.16	*	+	Chimpanzee
hsa-mir-551a	-3.22	NA	*	not detected in microarray	Human
hsa-mir-1254	-3.25	NA	*	not detected in microarray	Chimpanzee
﻿NA - no data
﻿* - miRNA shows significant expression difference between human and chimpanzee (see Materials and Methods for details)
﻿+ - miRNA shows the same direction of expression change, but not significantly different between humans and chimpanzees in both methodologies
"masked" - the expression level of miRNA could not be measured by arrays because there is DNA sequence difference in mature miRNA sequence between humans and chimpanzees.
