# Supplementary material for: MicroRNA Expression and Regulation in Human, Chimpanzee, and Macaque Brains
Source: PLoS Genet. 2011 Oct 13;7(10):e1002327. doi: 10.1371/journal.pgen.1002327 (PMC3192836; doi:10.1371/journal.pgen.1002327)
Supplement: Table S8 — This table lists target effects of miRNA differently expressed between humans and chimpanzees in the prefrontal cortex at mRNA and protein levels. (XLS) [file pgen.1002327.s016.xls]

## Sheet: Sheet1
Table S8. Target effects of miRNA differently expressed between human and chimpanzee prefrontal cortex on mRNA and protein levels
Illumina deep sequencing candidates
Target effect on mRNA expression
	miRNA expression cutoff	p-value (TargetScan) a	p-value (PITA) b
	0	0.0067	0.002
	50	0.0055	0.0033
	100	0.0003	0.0016
	200	0.0063	0.0012
	500	0.0128	0.0008
	1000	0.0128	0.0008
Target effect on protein expression
	miRNA expression cutoff	p-value (TargetScan)	p-value (PITA)
	0	0.0922	0.3901
	50	0.0716	0.2423
	100	0.0355	0.0571
	200	0.0279	0.0445
	500	0.0124	0.0168
	1000	0.0124	0.0168
Illunima and microarray COMMON candidates
Target effect on mRNA expression
	miRNA expression cutoff	p-value (TargetScan)	p-value (PITA)
	0	0.0231	0.0198
	50	0.0231	0.0198
	100	0.0104	0.0378
	200	0.0059	0.0155
	500	0.0057	0.026
	1000	0.0057	0.026
* Target effects were calculated as the difference between human-chimpanzee divergence distributions (log fold-change), for genes targeted by miRNA with high and low expression in humans compared to chimpanzees (see Materials and Methods). The difference was tested using one-sided Wilcoxon signed-rank test.
a miRNA targets predicted by TargetScan (conserved targets)
b miRNA targets predicted by PITA (TOP)
