# Supplementary material for: MicroRNA Expression and Regulation in Human, Chimpanzee, and Macaque Brains
Source: PLoS Genet. 2011 Oct 13;7(10):e1002327. doi: 10.1371/journal.pgen.1002327 (PMC3192836; doi:10.1371/journal.pgen.1002327)
Supplement: Table S10 — This table contains KEGG pathways enriched in targets of miRNA with human-specific expression. (XLS) [file pgen.1002327.s018.xls]

## Sheet: Sheet1
Table S10. KEGG pathways enriched in targets of miRNAs with human-specific expression*
miRNA ID	KEGG pathway	－ln (p-value)
hsa-miR-299-3p	Axon guidance	10.75
hsa-miR-184	Neurodegenerative Diseases	20.45
	Long-term potentiation	15.12
	Phosphatidylinositol signaling system	11.14
	Melanogenesis	26.03
hsa-miR-487a	Adherens junction	8.67
	Tight junction	8.55
hsa-miR-34c-5p	Colorectal cancer	9.17
	Prostate cancer	8.67
* Enriched KEGG pathways were determined using DIANA-mirPath (See Materials and Methods). The pathways with enrichment p-value <0.001 are shown.
