# Supplementary material for: MicroRNA Expression and Regulation in Human, Chimpanzee, and Macaque Brains
Source: PLoS Genet. 2011 Oct 13;7(10):e1002327. doi: 10.1371/journal.pgen.1002327 (PMC3192836; doi:10.1371/journal.pgen.1002327)
Supplement: Table S11 — This table contains sequences of LNA-probes used in miRNA in situ hybridization experiments. (XLS) [file pgen.1002327.s019.xls]

## Sheet: Sheet1
Table S11. LNA-probes used for miRNA in situ hybridizations.
miRNA	Sequence (5’ to 3’)	LNA probe	Sequence (5’ to 3’) a	Exp TM (ºC) b
miR-299-3p (macaque)	UAUGUGGGACGGUAAACCGCUU	Probe 1	/5DigN/AAG[C]G[G]TT[T]ACC[G]TC[C]CA[C]AT[A]	60.07
miR-184 (human)	UGGACGGAGAACUGAUAAGGGU	Probe 2	/5DigN/AC[C]CT[T]ATC[A]GT[T]CT[C]CG[T]CC[A]	60.07
a Digoxigenin-label position are shown in slash brackets, LNA-modified DNA positions are shown in square brackets.
b TM (ºC) was calculated at 50 mM salt concentration and 1.5 µM total oligo (target + probe) concentration
