# Supplementary material for: MicroRNA Expression and Regulation in Human, Chimpanzee, and Macaque Brains
Source: PLoS Genet. 2011 Oct 13;7(10):e1002327. doi: 10.1371/journal.pgen.1002327 (PMC3192836; doi:10.1371/journal.pgen.1002327)
Supplement: Table S12 — This table lists target effects measured in five miRNA transfection experiments using nine miRNA target prediction tools. (XLS) [file pgen.1002327.s020.xls]

## Sheet: hsa-miR-299-3p
Table S12. Target effect of miRNA transfection experiments using 9 miRNA target prediction tools
Target prediction tools	Target number	Median value of inhibition (SH-SY5Y)	Wilcoxon signed-rank test Pvalue (SH-SY5Y)	Median value of inhibition (SK-N-SH)	Wilcoxon signed-rank test Pvalue (SK-N-SH)
2step-SVM (score>0)	564	-0.163749	5.0659e-79	-0.154129	2.44748e-96
Antar (CLIP-seq model)	44	0.03927	0.0843061	-0.0229326	0.0347479
Antar (miRNA transfection model)	NA	NA	NA	NA	NA
DIANA - microT v3.0	9	-0.241919	0.000814105	-0.224517	0.00701187
mirDB - MirTarget2	90	-0.248852	1.93625e-19	-0.259599	6.53117e-29
mirSVR	862	-0.136201	1.00548e-86	-0.122524	6.54844e-101
PicTar (4way)	42	-0.0836736	0.00043725	-0.157555	1.13879e-07
PITA (ALL, 3/15 flank)	483	-0.0861675	4.35514e-25	-0.0883276	2.66562e-40
PITA (TOP)	88	-0.197104	9.31978e-15	-0.213446	1.69518e-22
TargetMiner	474	-0.0418903	4.85704e-10	-0.0570703	2.22227e-22
TargetScan (conserved 25percentile) *	28	-0.175392	5.3656e-06	-0.218413	3.14118e-09
TargetScan (conserved 50percentile)	25	-0.185045	1.81604e-05	-0.219454	1.82828e-08
TargetScan (conserved 75percentile)	16	-0.213482	0.00159416	-0.237457	1.06817e-05
TargetScan (conserved all)	31	-0.241919	1.73314e-07	-0.228562	7.56502e-11
TargetScan (nonconserved 25 percentile)	815	-0.1543	2.79541e-103	-0.137837	1.14781e-129
TargetScan (nonconserved 50 percentile)	556	-0.186903	1.10297e-82	-0.169931	4.04276e-107
TargetScan (nonconserved 75 percentile)	287	-0.192519	9.87439e-49	-0.211717	4.72719e-67
TargetScan (nonconserved all)	1026	-0.133232	4.70291e-110	-0.122578	5.63804e-141
* TargetScan predicted targets were ranked based on context score.

## Sheet: hsa-miR-184
Table S12. Target effect of miRNA transfection experiments using 9 miRNA target prediction tools
Target prediction tools	Target number	Median value of inhibition (SH-SY5Y)	Wilcoxon signed-rank test Pvalue (SH-SY5Y)	Median value of inhibition (SK-N-SH)	Wilcoxon signed-rank test Pvalue (SK-N-SH)
2step-SVM (score>0)	101	-0.116475	3.46505e-20	-0.141625	2.69075e-19
Antar (CLIP-seq model)	NA	NA	NA	NA	NA
Antar (miRNA transfection model)	NA	NA	NA	NA	NA
DIANA - microT v3.0	NA	NA	NA	NA	NA
mirDB - MirTarget2	9	-0.31839	2.50418e-06	-0.405602	1.23276e-05
mirSVR	277	-0.0112157	3.00441e-10	-0.0311858	7.37556e-11
PicTar (4way)	11	-0.156742	7.23376e-05	-0.182026	0.00421693
PITA (ALL, 3/15 flank)	522	-0.00436499	1.72376e-11	-0.0315185	9.64586e-12
PITA (TOP)	18	-0.239378	2.77187e-05	-0.209766	6.36667e-05
TargetMiner	102	-0.00174843	0.00753361	-0.0247745	0.0108645
TargetScan (conserved 25percentile) *	12	-0.235402	4.02853e-06	-0.366011	2.82025e-06
TargetScan (conserved 50percentile)	11	-0.263277	9.10587e-06	-0.41625	5.23884e-06
TargetScan (conserved 75percentile)	9	-0.31839	0.000100563	-0.443818	8.88079e-05
TargetScan (conserved all)	14	-0.193788	1.1406e-06	-0.308035	7.95664e-07
TargetScan (nonconserved 25 percentile)	240	-0.111632	1.10515e-39	-0.124034	6.52248e-34
TargetScan (nonconserved 50 percentile)	156	-0.143874	5.92017e-35	-0.181311	6.52172e-32
TargetScan (nonconserved 75 percentile)	84	-0.179395	7.52098e-22	-0.194476	3.2966e-20
TargetScan (nonconserved all)	316	-0.0983582	4.89816e-45	-0.0924135	2.05924e-30
* TargetScan predicted targets were ranked based on context score.

## Sheet: hsa-miR-34c-5p
Table S12. Target effect of miRNA transfection experiments using 9 miRNA target prediction tools
Target prediction tools	Target number	Median value of inhibition (SH-SY5Y)	Wilcoxon signed-rank test Pvalue (SH-SY5Y)	Median value of inhibition (SK-N-SH)	Wilcoxon signed-rank test Pvalue (SK-N-SH)
2step-SVM (score>0)	722	-0.0322893	1.01795e-07	-0.0177948	1.84195e-11
Antar (CLIP-seq model)	89	-0.0192915	0.0192546	-0.0447795	0.000104548
Antar (miRNA transfection model)	618	-0.0321281	5.2949e-07	-0.028774	1.18305e-12
DIANA - microT v3.0	118	-0.0385616	0.00955808	-0.0413421	0.000292131
mirDB - MirTarget2	169	-0.054377	1.52784e-06	-0.0650122	4.4327e-09
mirSVR	1249	-0.0149444	5.7367e-06	-0.00555218	5.09803e-10
PicTar (4way)	NA	NA	NA	NA	NA
PITA (ALL, 3/15 flank)	1050	-0.0140814	0.00906894	-0.00218301	1.0869e-05
PITA (TOP)	225	-0.0290336	0.00438586	-0.0489548	3.85002e-09
TargetMiner	1156	0	0.258881	-0.00635261	6.72017e-07
TargetScan (conserved 25percentile) *	275	-0.0324283	0.000245821	-0.0525711	1.00466e-11
TargetScan (conserved 50percentile)	232	-0.0315877	0.000293411	-0.0538197	8.53595e-11
TargetScan (conserved 75percentile)	155	-0.0347423	9.71804e-05	-0.0659509	4.87637e-10
TargetScan (conserved all)	300	-0.0274582	0.00319013	-0.0450272	6.26582e-10
TargetScan (nonconserved 25 percentile)	1059	-0.0175234	0.00119584	0	0.000146741
TargetScan (nonconserved 50 percentile)	701	-0.0274437	3.75025e-05	-0.0098703	1.8212e-06
TargetScan (nonconserved 75 percentile)	312	-0.0446185	3.37197e-07	-0.0480096	3.70237e-10
TargetScan (nonconserved all)	1354	-0.00654567	0.0491879	0	0.00710423
* TargetScan predicted targets were ranked based on context score.

## Sheet: hsa-miR-383
Table S12. Target effect of miRNA transfection experiments using 9 miRNA target prediction tools
Target prediction tools	Target number	Median value of inhibition (SH-SY5Y)	Wilcoxon signed-rank test Pvalue (SH-SY5Y)	Median value of inhibition (SK-N-SH)	Wilcoxon signed-rank test Pvalue (SK-N-SH)
2step-SVM (score>0)	588	-0.0886831	6.59647e-32	-0.0743196	3.68097e-35
Antar (CLIP-seq model)	NA	NA	NA	NA	NA
Antar (miRNA transfection model)	29	-0.192512	6.83193e-07	-0.178429	1.32101e-06
DIANA - microT v3.0	15	-0.116002	0.00509914	-0.151744	0.00116618
mirDB - MirTarget2	109	-0.194587	2.45916e-22	-0.160084	2.64496e-19
mirSVR	1230	-0.0501815	3.52108e-31	-0.0408478	1.1028e-28
PicTar (4way)	NA	NA	NA	NA	NA
PITA (ALL, 3/15 flank)	713	-0.0318801	6.6408e-07	-0.0321925	4.90229e-10
PITA (TOP)	113	-0.150996	6.45491e-17	-0.0886635	1.80822e-10
TargetMiner	715	-0.0569319	2.71044e-20	-0.0353917	2.85353e-14
TargetScan (conserved 25percentile) *	62	-0.143969	9.38159e-08	-0.084646	4.58229e-06
TargetScan (conserved 50percentile)	56	-0.17135	1.35273e-08	-0.0967162	2.51147e-06
TargetScan (conserved 75percentile)	36	-0.198435	7.77635e-07	-0.11905	2.78563e-06
TargetScan (conserved all)	68	-0.147857	6.80777e-09	-0.084646	2.96589e-06
TargetScan (nonconserved 25 percentile)	707	-0.0882883	2.77557e-44	-0.0721664	7.53716e-37
TargetScan (nonconserved 50 percentile)	470	-0.105827	3.51355e-43	-0.0870398	1.50704e-32
TargetScan (nonconserved 75 percentile)	244	-0.139116	2.24079e-29	-0.102787	8.13454e-24
TargetScan (nonconserved all)	900	-0.0717587	1.55248e-41	-0.0554459	8.51105e-33
* TargetScan predicted targets were ranked based on context score.

## Sheet: hsa-miR-487a
Table S12. Target effect of miRNA transfection experiments using 9 miRNA target prediction tools
Target prediction tools	Target number	Median value of inhibition (SH-SY5Y)	Wilcoxon signed-rank test Pvalue (SH-SY5Y)	Median value of inhibition (SK-N-SH)	Wilcoxon signed-rank test Pvalue (SK-N-SH)
2step-SVM (score>0)	771	-0.0398714	4.04614e-14	-0.0313264	8.00202e-10
Antar (CLIP-seq model)	476	-0.0143488	0.0125762	0.00705172	0.235538
Antar (miRNA transfection model)	32	-0.0802867	0.0131614	-0.054733	0.039143
DIANA - microT v3.0	60	-0.0897241	0.00243407	-0.0460462	0.0100296
mirDB - MirTarget2	195	-0.0647843	1.7722e-06	-0.0501328	4.2581e-07
mirSVR	1389	-0.0343711	1.29343e-20	-0.0152623	1.35221e-09
PicTar (4way)	NA	NA	NA	NA	NA
PITA (ALL, 3/15 flank)	171	-0.00495684	0.482997	-0.0219448	0.100396
PITA (TOP)	199	-0.0432665	1.06799e-05	-0.0471503	2.36979e-06
TargetMiner	40	-0.0859001	0.000791956	-0.0327188	0.0218554
TargetScan (conserved 25percentile) *	79	-0.0424914	0.022603	-0.0327519	0.0294584
TargetScan (conserved 50percentile)	71	-0.0398843	0.0340794	-0.0351634	0.0170402
TargetScan (conserved 75percentile)	52	-0.0389656	0.0512025	-0.0460462	0.0100795
TargetScan (conserved all)	81	-0.0398843	0.0290518	-0.0327519	0.0253416
TargetScan (nonconserved 25 percentile)	774	-0.0432097	7.70643e-15	-0.0261311	3.34573e-09
TargetScan (nonconserved 50 percentile)	534	-0.0620478	1.22472e-13	-0.0384236	3.68893e-11
TargetScan (nonconserved 75 percentile)	269	-0.099547	9.13676e-11	-0.059753	1.70989e-10
TargetScan (nonconserved all)	1011	-0.0391867	2.3699e-15	-0.0215732	2.89031e-09
* TargetScan predicted targets were ranked based on context score.
