# Supplementary material for: MicroRNA Expression and Regulation in Human, Chimpanzee, and Macaque Brains
Source: PLoS Genet. 2011 Oct 13;7(10):e1002327. doi: 10.1371/journal.pgen.1002327 (PMC3192836; doi:10.1371/journal.pgen.1002327)
Supplement: Table S14 — This table lists experimental verified targets of miRNA based on our transfection experiments and predictions from all nine miRNA target prediction tools. (XLS) [file pgen.1002327.s022.xls]

## Sheet: hsa-miR-299-3p
Target Gene ID	Inhibition effect in SH-SY5Y *	Inhibition effect in SK_N_SH *
ENSG00000164163	-0.527473	-0.682161
ENSG00000069345	-0.349516	-0.649387
ENSG00000196628	-0.306509	-0.368952
ENSG00000157212	-0.561213	-0.513512
ENSG00000144746	-0.302575	-0.583829
ENSG00000163812	-0.620619	-0.461992
ENSG00000087274	-0.702232	-0.630367
ENSG00000112245	-0.445073	-0.426676
ENSG00000180233	-0.692084	-0.667808
ENSG00000180957	-0.633188	-0.571494
ENSG00000107614	-0.841574	-0.590016
ENSG00000163840	-0.618579	-0.822782
ENSG00000062725	-0.571262	-0.504213
ENSG00000143157	-0.410593	-0.311437
ENSG00000132330	-0.750011	-1.11432
ENSG00000155011	-0.492383	-0.61535
ENSG00000086598	-0.549406	-0.642433
ENSG00000054277	-0.571057	-0.898535
ENSG00000100234	-0.580493	-0.868284
ENSG00000135913	-0.351436	-0.444762
ENSG00000137207	-0.609584	-0.911157
ENSG00000144566	-0.4027	-0.53906
ENSG00000154642	-0.630773	-0.441944
ENSG00000044115	-0.441788	-0.370134
ENSG00000186687	-0.549197	-0.661762
ENSG00000130741	-0.368678	-0.557659
ENSG00000140382	-0.48113	-0.527518
ENSG00000169251	-0.442927	-0.570341
ENSG00000161013	-0.786642	-0.770987
ENSG00000183726	-0.796178	-1.07299
ENSG00000117152	-0.735936	-0.721978
ENSG00000131236	-0.526704	-0.334414
ENSG00000100522	-0.862511	-0.886388
ENSG00000171033	-0.502644	-0.46381
ENSG00000103353	-0.560826	-0.49954
ENSG00000087245	-0.951051	-0.676482
ENSG00000074603	-0.318984	-0.409309
ENSG00000179820	-0.426822	-0.398184
ENSG00000165997	-0.367706	-0.423075
ENSG00000132142	-0.428312	-0.331031
ENSG00000158089	-0.365989	-0.412511
ENSG00000197771	-0.618483	-0.565035
ENSG00000083093	-0.32857	-0.301092
ENSG00000100647	-0.407214	-0.339874
ENSG00000120948	-0.511934	-0.586289
ENSG00000131238	-0.65856	-0.869899
ENSG00000138758	-0.542339	-0.395587
ENSG00000145337	-0.585404	-0.391942
ENSG00000115762	-0.798639	-1.09335
ENSG00000079950	-0.411453	-0.41836
ENSG00000165891	-0.311242	-0.318393
ENSG00000185238	-0.372719	-0.313508
ENSG00000184903	-0.47019	-0.420555
ENSG00000157570	-0.890602	-0.650958
ENSG00000109099	-0.90125	-0.641406
ENSG00000075785	-0.962455	-0.871887
ENSG00000139624	-0.404803	-0.555947
ENSG00000168461	-0.929847	-0.60499
ENSG00000160613	-0.385279	-0.42937
ENSG00000144579	-0.474136	-0.471651
ENSG00000142599	-0.525252	-0.533282
ENSG00000112146	-0.447533	-0.360588
ENSG00000136888	-0.483957	-0.726555
ENSG00000177733	-0.580279	-0.509397
ENSG00000108219	-0.825894	-0.97592
ENSG00000100603	-0.56563	-0.427043
ENSG00000006744	-0.574632	-0.476121
ENSG00000197879	-0.343346	-0.378491
ENSG00000184900	-0.467975	-0.355386
ENSG00000154144	-0.334221	-0.324192
ENSG00000176597	-0.559376	-0.576193
ENSG00000133111	-0.361218	-0.464774
ENSG00000157827	-0.469559	-0.385062
ENSG00000104497	-0.327073	-0.668124
ENSG00000113658	-0.376921	-0.477187
ENSG00000204381	-0.854827	-1.0263
ENSG00000095539	-0.355495	-0.436447
ENSG00000203667	-0.898563	-1.03191
ENSG00000151576	-0.509331	-0.786425
ENSG00000005100	-0.512557	-0.427507
ENSG00000084652	-0.511747	-0.468329
ENSG00000146476	-0.49446	-0.896286
ENSG00000122729	-0.436915	-0.534589
ENSG00000048991	-0.740864	-0.381673
ENSG00000140836	-0.379977	-0.36454
ENSG00000157895	-0.569104	-0.685755
ENSG00000109062	-0.351756	-0.470843
ENSG00000112210	-0.321716	-0.317845
ENSG00000177426	-0.476711	-0.359161
ENSG00000175348	-0.353621	-0.470805
ENSG00000178585	-0.493612	-0.378528
ENSG00000145022	-0.307174	-0.524696
ENSG00000070614	-0.341574	-0.343065
ENSG00000020181	-0.621779	-0.527511
ENSG00000071054	-0.404715	-0.510438
ENSG00000126107	-1.20501	-0.534042
ENSG00000132463	-0.420262	-0.458746
ENSG00000109079	-0.639585	-0.635193
ENSG00000171056	-0.316426	-0.425459
ENSG00000164924	-0.542424	-0.58694
ENSG00000113048	-0.369903	-0.330442
ENSG00000116096	-0.561195	-0.436002
ENSG00000174628	-0.696847	-0.404736
ENSG00000116741	-0.30974	-0.470732
ENSG00000172403	-0.375946	-0.478695
ENSG00000140941	-0.724692	-0.75995
ENSG00000197006	-0.494618	-0.360569
ENSG00000168246	-0.59206	-0.512958
ENSG00000139405	-0.311515	-0.419033
ENSG00000140416	-0.600878	-0.625339
ENSG00000129757	-0.816617	-0.615355
ENSG00000151491	-0.532474	-0.32613
ENSG00000185090	-0.734704	-0.599597
ENSG00000163430	-0.769181	-0.591208
ENSG00000003056	-0.438523	-0.333099
ENSG00000146842	-0.313795	-0.392411
ENSG00000140950	-0.559476	-0.36183
ENSG00000136986	-0.737489	-0.677371
ENSG00000102158	-0.648569	-0.848149
ENSG00000140575	-0.771102	-0.583849
ENSG00000144455	-0.617981	-0.528795
ENSG00000032389	-0.496437	-0.365653
ENSG00000085365	-0.568294	-0.365583
ENSG00000136295	-0.757629	-0.655728
ENSG00000173409	-0.596145	-0.452354
ENSG00000116095	-0.568333	-0.760376
ENSG00000180801	-0.601062	-0.335911
ENSG00000165355	-0.485099	-0.534259
ENSG00000112033	-0.418794	-0.306889
ENSG00000145349	-0.308731	-0.450548
ENSG00000197601	-0.313169	-0.491466
ENSG00000143248	-0.374683	-0.369412
ENSG00000170348	-0.607228	-0.815549
ENSG00000187325	-0.752461	-0.739401
ENSG00000115935	-0.468679	-0.388329
ENSG00000103811	-0.534188	-0.440774
ENSG00000142627	-0.377656	-0.364397
ENSG00000140450	-0.621068	-0.548063
ENSG00000111596	-0.377136	-0.400414
ENSG00000188542	-0.330911	-0.458927
ENSG00000152377	-1.23209	-0.333236
ENSG00000011114	-0.718374	-0.570869
ENSG00000181924	-0.628271	-0.500599
ENSG00000104643	-0.47361	-0.395178
ENSG00000147862	-0.511714	-0.418126
ENSG00000068697	-0.395891	-0.300888
ENSG00000146648	-0.393138	-0.439347
ENSG00000115226	-0.643657	-0.478887
ENSG00000075711	-0.367352	-0.416829
ENSG00000076108	-0.356515	-0.304008
ENSG00000125249	-0.432069	-0.382085
ENSG00000155189	-0.696941	-0.610751
ENSG00000151617	-0.724912	-0.612657
ENSG00000197557	-0.407413	-0.351687
ENSG00000056487	-0.466092	-0.322631
ENSG00000189067	-0.612704	-0.58093
ENSG00000144320	-0.52487	-0.803811
ENSG00000143340	-0.545269	-0.446001
ENSG00000168827	-0.357927	-0.489907
ENSG00000177963	-0.658314	-0.533956
ENSG00000111801	-0.421383	-0.518426
ENSG00000110880	-0.338857	-0.333358
ENSG00000146729	-0.462416	-0.478441
ENSG00000197894	-0.384188	-0.334069
ENSG00000166130	-0.455516	-0.708517
ENSG00000154319	-0.728488	-0.597576
ENSG00000143196	-0.538444	-0.399307
ENSG00000178397	-0.467926	-0.30411
ENSG00000161999	-0.777585	-0.552718
ENSG00000145348	-0.371764	-0.49466
ENSG00000142856	-0.450706	-0.369595
ENSG00000031003	-0.32015	-0.311307
ENSG00000162434	-0.651107	-0.53496
ENSG00000198890	-0.383515	-0.546348
ENSG00000100243	-0.865301	-0.835354
ENSG00000117598	-0.308363	-0.516698
ENSG00000105058	-0.514595	-0.388412
ENSG00000205765	-0.613932	-0.458056
ENSG00000198862	-0.441202	-0.393128
ENSG00000164930	-0.308913	-0.762382
ENSG00000052795	-0.478591	-0.318176
ENSG00000118961	-0.408348	-0.30794
ENSG00000142549	-0.627972	-0.413125
ENSG00000189079	-0.523984	-0.389356
ENSG00000072501	-0.399963	-0.305966
ENSG00000117595	-0.815173	-0.344317
ENSG00000011566	-0.327334	-0.551002
ENSG00000068305	-0.45272	-0.426554
ENSG00000165802	-0.559043	-0.412634
ENSG00000197448	-0.532857	-0.480267
ENSG00000130147	-0.813281	-0.333272
ENSG00000091436	-0.620779	-0.511529
ENSG00000092531	-0.572467	-0.82496
ENSG00000063322	-0.388946	-0.380365
ENSG00000179387	-0.377663	-0.306936
ENSG00000184254	-0.629593	-0.401066
ENSG00000174574	-0.338777	-0.378597
ENSG00000100591	-0.462059	-0.348907
ENSG00000203950	-0.709363	-0.446368
ENSG00000115275	-0.361916	-0.83885
ENSG00000105063	-0.49579	-0.359577
ENSG00000104472	-0.330565	-0.383859
ENSG00000166825	-0.467769	-0.553478
ENSG00000158195	-0.608782	-0.331329
ENSG00000152147	-0.631962	-0.339258
ENSG00000005302	-0.618742	-0.434778
ENSG00000158966	-0.335487	-0.311437
ENSG00000116455	-0.376067	-0.334626
ENSG00000060982	-0.744026	-0.360176
ENSG00000151729	-0.364315	-0.402237
ENSG00000160221	-0.616298	-0.424065
ENSG00000160075	-0.434137	-0.342267
ENSG00000181788	-0.475316	-0.300559
ENSG00000183579	-0.386199	-0.357491
ENSG00000137364	-0.448427	-0.520563
ENSG00000153317	-0.484134	-0.319183
ENSG00000100823	-0.465604	-0.331467
ENSG00000204310	-0.583345	-0.354018
ENSG00000105427	-0.330319	-0.334246
ENSG00000213853	-0.65631	-0.606974
ENSG00000185324	-0.300671	-0.361812
* For each gene, inhibition effect (miRNA target effect) is calculated as the log2-transformed expression level difference between cells transfected with miRNA analogue and cells transfected with negative control (mock1) oligonucleotides. This list shows hsa-miR-299-3p targets at FDR 10%.

## Sheet: hsa-miR-487a
Target Gene ID	Inhibition effect in SH-SY5Y *	Inhibition effect in SK_N_SH *
ENSG00000167904	-0.59089	-0.526921
ENSG00000076641	-0.729705	-0.551385
ENSG00000080819	-0.629909	-0.765228
ENSG00000163507	-0.541453	-0.628245
ENSG00000179833	-0.713944	-0.545717
ENSG00000110092	-0.590666	-0.521438
ENSG00000111247	-0.940765	-0.872895
ENSG00000182010	-1.12791	-1.24142
ENSG00000180488	-0.538862	-0.596834
ENSG00000151414	-0.688169	-0.820935
ENSG00000137807	-0.693073	-0.636307
ENSG00000186522	-0.677489	-0.526213
* For each gene, inhibition effect (miRNA target effect) is calculated as the log2-transformed expression level difference between cells transfected with miRNA analogue and cells transfected with negative control (mock1) oligonucleotides. This list shows hsa-miR-487a targets at FDR 10%.

## Sheet: hsa-miR-383
Target Gene ID	Inhibition effect in SH-SY5Y *	Inhibition effect in SK_N_SH *
ENSG00000061676	-0.620398	-0.485028
ENSG00000180667	-0.590271	-0.482793
ENSG00000117620	-0.358184	-0.457963
ENSG00000149308	-0.325447	-0.374455
ENSG00000101928	-0.444446	-0.418907
ENSG00000122584	-0.715581	-0.380143
ENSG00000179387	-0.515191	-0.485727
ENSG00000035687	-0.340535	-0.716728
ENSG00000110315	-0.621663	-0.730216
ENSG00000111247	-0.82608	-0.70081
ENSG00000165672	-0.648477	-0.879483
ENSG00000115419	-0.31532	-0.345914
ENSG00000119326	-0.549653	-0.732119
ENSG00000129422	-0.369335	-0.457693
ENSG00000153250	-0.411883	-0.715601
ENSG00000118242	-0.35809	-0.494596
ENSG00000069329	-0.454217	-0.451455
ENSG00000135090	-0.388809	-0.408117
ENSG00000165891	-0.318202	-0.555703
ENSG00000125347	-0.715581	-0.693832
ENSG00000120963	-0.397877	-0.321472
ENSG00000087303	-0.411932	-0.564453
ENSG00000100528	-0.572045	-0.63376
ENSG00000070087	-0.334873	-0.332227
ENSG00000139505	-0.430874	-0.485343
ENSG00000148229	-0.501571	-0.768055
ENSG00000100697	-0.624919	-0.662053
ENSG00000177889	-0.505215	-0.56846
ENSG00000174371	-0.322232	-0.349743
ENSG00000187325	-0.419436	-0.444536
ENSG00000115993	-0.629507	-0.383355
ENSG00000156876	-0.293697	-0.588346
ENSG00000028203	-0.44298	-0.362419
ENSG00000162971	-0.375234	-0.300292
ENSG00000206527	-0.441841	-0.753635
ENSG00000133083	-0.378921	-0.456168
ENSG00000054277	-0.350919	-0.617301
ENSG00000132471	-0.397247	-0.432389
ENSG00000162642	-0.634341	-0.46802
ENSG00000127328	-0.353955	-0.379072
ENSG00000182504	-0.412389	-0.365149
ENSG00000119185	-0.429079	-0.47582
ENSG00000152642	-0.323438	-0.430898
ENSG00000187164	-0.389758	-0.583182
ENSG00000133657	-0.672077	-0.440082
ENSG00000123444	-0.305586	-0.387477
ENSG00000122042	-0.526112	-0.355188
ENSG00000178234	-0.373513	-0.411107
ENSG00000155744	-0.422993	-0.35903
ENSG00000087495	-0.438481	-0.529692
ENSG00000094975	-0.442039	-0.471727
ENSG00000174132	-0.330294	-0.416544
ENSG00000113594	-0.35809	-0.767684
ENSG00000197256	-0.299817	-0.393863
ENSG00000067836	-0.394354	-0.385121
ENSG00000106804	-0.383394	-0.301701
ENSG00000112029	-0.303792	-0.521064
ENSG00000144747	-0.349152	-0.31776
ENSG00000106785	-0.329878	-0.504624
ENSG00000155111	-0.35242	-0.324241
ENSG00000099256	-0.526024	-0.335659
ENSG00000174405	-0.304291	-0.340822
ENSG00000058063	-0.48629	-0.342838
ENSG00000119402	-0.294202	-0.322148
ENSG00000213047	-0.609179	-0.442612
ENSG00000180694	-0.380008	-0.631983
ENSG00000163376	-0.588202	-0.303744
ENSG00000154059	-0.394667	-0.395649
ENSG00000182010	-0.516324	-0.644736
ENSG00000180628	-0.527087	-0.396332
ENSG00000133313	-0.615745	-0.387613
ENSG00000176853	-0.449966	-0.396746
ENSG00000152229	-0.406915	-0.385049
ENSG00000101363	-0.411687	-0.335589
ENSG00000160113	-0.399552	-0.442183
ENSG00000143476	-0.313321	-0.469447
ENSG00000198648	-0.555225	-0.3716
ENSG00000178177	-0.384078	-0.326164
ENSG00000145476	-0.314203	-0.29941
ENSG00000048028	-0.394983	-0.332468
ENSG00000188848	-0.313577	-0.522584
ENSG00000108443	-0.394031	-0.4041
ENSG00000197147	-0.298294	-0.34664
ENSG00000165914	-0.585291	-0.483577
ENSG00000171766	-0.47552	-0.325259
ENSG00000151414	-0.508943	-0.597676
ENSG00000118402	-0.362634	-0.367236
ENSG00000137075	-0.548814	-0.569094
ENSG00000110723	-0.33115	-0.46952
ENSG00000205208	-0.37328	-0.419269
ENSG00000111674	-0.364182	-0.40271
ENSG00000110092	-0.338456	-0.416087
ENSG00000140526	-0.393757	-0.301418
ENSG00000163577	-0.333928	-0.546175
ENSG00000155893	-0.301161	-0.301049
ENSG00000198088	-0.413682	-0.967368
ENSG00000138604	-0.831885	-0.312974
ENSG00000155849	-0.510271	-0.353731
ENSG00000164466	-0.559163	-0.45376
ENSG00000103187	-0.355497	-0.342775
ENSG00000153006	-0.413797	-0.296309
* For each gene, inhibition effect (miRNA target effect) is calculated as the log2-transformed expression level difference between cells transfected with miRNA analogue and cells transfected with negative control (mock1) oligonucleotides. This list shows hsa-miR-383 targets at FDR 10%.

## Sheet: hsa-miR-184
Target Gene ID	Inhibition effect in SH-SY5Y *	Inhibition effect in SK_N_SH *
ENSG00000115109	-0.31839	-0.443818
ENSG00000168066	-0.263277	-0.18117
ENSG00000078369	-0.313739	-0.249652
ENSG00000149577	-0.493389	-0.644941
ENSG00000123908	-0.489466	-0.519467
ENSG00000162407	-0.545977	-0.899626
ENSG00000173402	-0.286026	-0.522456
ENSG00000105576	-0.215982	-0.211167
ENSG00000136802	-0.356306	-0.581133
ENSG00000171617	-0.538646	-0.38291
ENSG00000124785	-0.639347	-0.697058
ENSG00000132846	-0.192383	-0.351632
ENSG00000109265	-0.368691	-0.543345
ENSG00000143756	-0.44185	-0.603562
ENSG00000172831	-0.321496	-0.405602
ENSG00000047634	-0.469522	-0.703183
ENSG00000131437	-0.387587	-0.481254
ENSG00000196700	-0.151425	-0.376928
ENSG00000138111	-0.335364	-0.646733
ENSG00000063176	-0.271517	-0.229868
ENSG00000020181	-0.469698	-0.58977
ENSG00000161202	-0.343923	-0.349325
ENSG00000162144	-0.240824	-0.274873
ENSG00000076356	-0.312438	-0.253677
ENSG00000139546	-0.277388	-0.269963
ENSG00000177888	-0.215314	-0.433824
ENSG00000068323	-0.140829	-0.138103
ENSG00000115946	-0.551426	-0.609567
ENSG00000196139	-1.06276	-0.974475
ENSG00000100979	-0.68097	-0.458705
ENSG00000164045	-0.409094	-0.484628
ENSG00000141985	-0.383312	-0.472349
ENSG00000196781	-0.214799	-0.215144
ENSG00000103257	-0.540641	-0.773846
ENSG00000198933	-0.211815	-0.225923
ENSG00000100647	-0.324346	-0.465156
ENSG00000090861	-0.225388	-0.170241
ENSG00000181915	-0.407473	-0.489894
ENSG00000184640	-0.351881	-0.471451
ENSG00000102218	-0.259195	-0.204727
ENSG00000064042	-0.335488	-0.404817
ENSG00000157240	-0.24497	-0.323073
ENSG00000121753	-0.325611	-0.238362
ENSG00000087448	-0.395917	-0.38022
ENSG00000141150	-0.21548	-0.322187
ENSG00000100412	-0.288677	-0.428196
ENSG00000171865	-0.30934	-0.305731
ENSG00000157224	-0.145057	-0.296483
ENSG00000197019	-0.421329	-0.213511
ENSG00000114450	-0.133531	-0.273521
ENSG00000166407	-0.455623	-0.414923
ENSG00000103550	-0.121824	-0.43877
ENSG00000160326	-0.115645	-0.217261
ENSG00000141522	-0.521316	-0.611629
ENSG00000160208	-0.468886	-0.534098
ENSG00000099203	-0.455734	-0.305343
ENSG00000075618	-0.266065	-0.633649
ENSG00000180806	-0.306174	-0.39887
ENSG00000116337	-0.407101	-0.39919
ENSG00000177542	-0.412889	-0.479437
ENSG00000119522	-0.218702	-0.12665
ENSG00000100124	-0.259758	-0.122693
ENSG00000012963	-0.119949	-0.310418
ENSG00000002834	-0.244038	-0.732528
ENSG00000167695	-0.397211	-0.618714
ENSG00000168234	-0.395909	-0.619002
ENSG00000188636	-0.206632	-0.120782
ENSG00000126003	-0.121321	-0.173648
ENSG00000147439	-0.180048	-0.315772
ENSG00000105221	-0.419697	-0.344078
ENSG00000183570	-0.213092	-0.467818
ENSG00000141034	-0.163003	-0.205911
ENSG00000169439	-0.151086	-0.214992
ENSG00000182013	-0.514518	-0.681008
ENSG00000169189	-0.403741	-0.532515
ENSG00000166135	-0.207527	-0.41625
ENSG00000136436	-0.198104	-0.31882
ENSG00000087274	-0.326618	-0.257646
ENSG00000186187	-0.183824	-0.147559
ENSG00000151148	-0.499645	-0.325798
ENSG00000142453	-0.532054	-0.630193
ENSG00000168993	-0.715984	-0.669428
ENSG00000101350	-0.492675	-0.517663
ENSG00000134108	-0.134616	-0.142463
ENSG00000119383	-0.366973	-0.24214
ENSG00000115526	-0.194808	-0.197547
ENSG00000183044	-0.575074	-0.545436
ENSG00000159692	-0.611106	-0.660495
ENSG00000072803	-0.245066	-0.194554
ENSG00000167491	-0.285892	-0.285748
ENSG00000177370	-0.319735	-0.556827
ENSG00000049245	-0.444675	-0.533374
ENSG00000164114	-0.163829	-0.274707
ENSG00000154370	-0.152185	-0.123549
ENSG00000154217	-0.339846	-0.266964
ENSG00000171056	-0.605734	-0.382516
ENSG00000111252	-0.15429	-0.12641
ENSG00000163812	-0.195057	-0.200715
ENSG00000186174	-0.14123	-0.33785
ENSG00000154473	-0.300874	-0.30316
ENSG00000108175	-0.244386	-0.145622
ENSG00000183160	-0.371169	-0.183459
ENSG00000197063	-0.181029	-0.245985
ENSG00000172731	-0.290417	-0.135722
ENSG00000056487	-0.348528	-0.357554
ENSG00000154319	-0.188144	-0.119558
ENSG00000148396	-0.197125	-0.173806
ENSG00000116016	-0.355417	-0.263664
ENSG00000148335	-0.169801	-0.17088
ENSG00000135074	-0.333384	-0.835319
ENSG00000109654	-0.313346	-0.30935
ENSG00000165424	-0.171387	-0.438469
ENSG00000140577	-0.291686	-0.363615
ENSG00000135372	-0.340339	-0.294852
ENSG00000144579	-0.2694	-0.15738
ENSG00000165458	-0.156742	-0.300299
ENSG00000109944	-0.282018	-0.175837
ENSG00000113583	-0.38695	-0.350852
ENSG00000116133	-0.417661	-0.27853
ENSG00000111652	-0.211786	-0.120722
ENSG00000197157	-0.192561	-0.273546
ENSG00000125912	-0.188814	-0.244557
ENSG00000179820	-0.464092	-0.846842
ENSG00000111249	-0.121948	-0.146936
ENSG00000090238	-0.166905	-0.174652
ENSG00000121644	-0.31479	-0.49145
ENSG00000145016	-0.142077	-0.154805
ENSG00000084073	-0.173536	-0.141029
ENSG00000092330	-0.21241	-0.168363
ENSG00000143079	-0.290337	-0.655355
ENSG00000160209	-0.125441	-0.118393
ENSG00000137161	-0.271978	-0.290387
ENSG00000106683	-0.165145	-0.303103
ENSG00000149658	-0.357318	-0.295394
ENSG00000182010	-0.20492	-0.606929
ENSG00000198718	-0.206025	-0.217386
ENSG00000204370	-0.116311	-0.249227
ENSG00000084090	-0.199718	-0.208761
ENSG00000158470	-0.13056	-0.154678
ENSG00000108528	-0.231157	-0.328994
ENSG00000175567	-0.308208	-0.32692
ENSG00000188486	-0.223157	-0.219215
ENSG00000182175	-0.414471	-0.271397
ENSG00000131043	-0.142794	-0.169399
ENSG00000130312	-0.390907	-0.274035
ENSG00000106236	-0.326614	-0.180548
ENSG00000180834	-0.221527	-0.31412
ENSG00000189067	-0.583475	-0.514209
ENSG00000102098	-0.256472	-0.222978
ENSG00000104490	-0.270044	-0.158716
ENSG00000130726	-0.18508	-0.194912
ENSG00000097007	-0.223875	-0.243641
ENSG00000118276	-0.164217	-0.225006
ENSG00000135503	-0.194816	-0.12033
ENSG00000179388	-0.213851	-0.115077
ENSG00000161544	-0.159139	-0.1276
ENSG00000186130	-0.126872	-0.231982
ENSG00000197757	-0.326575	-0.200726
ENSG00000160213	-0.372374	-0.246611
ENSG00000173218	-0.181657	-0.253811
ENSG00000001461	-0.156015	-0.124715
ENSG00000105063	-0.371373	-0.311914
ENSG00000171130	-0.250151	-0.300469
ENSG00000167930	-0.569013	-0.446285
ENSG00000102572	-0.273485	-0.207821
ENSG00000158195	-0.210666	-0.141353
ENSG00000141867	-0.129024	-0.190317
ENSG00000078804	-0.331079	-0.208567
*For each gene, inhibition effect (miRNA target effect) is calculated as the log2-transformed expression level difference between cells transfected with miRNA analogue and cells transfected with negative control (mock1) oligonucleotides. This list shows hsa-miR-184 targets at FDR 10%.

## Sheet: hsa-miR-34c-5p
Target Gene ID	Inhibition effect in SH-SY5Y *	Inhibition effect in SK_N_SH *
ENSG00000067715	-0.533576	-0.571568
ENSG00000133740	-0.428017	-0.36508
ENSG00000154319	-0.378919	-0.483327
ENSG00000126821	-0.725663	-0.476175
ENSG00000155099	-0.406336	-0.430478
ENSG00000134853	-0.391285	-0.503819
ENSG00000162734	-0.402489	-0.356902
ENSG00000126950	-0.486913	-0.402756
ENSG00000168807	-0.382286	-0.492903
ENSG00000182952	-0.350634	-0.436801
ENSG00000122707	-0.586799	-0.877042
ENSG00000169032	-0.449493	-0.605384
ENSG00000122783	-0.391545	-0.386886
ENSG00000171033	-0.404423	-0.370861
ENSG00000094975	-0.479536	-0.620127
ENSG00000159200	-0.450577	-0.515276
ENSG00000114019	-0.395748	-0.485585
ENSG00000102893	-0.379188	-0.418852
ENSG00000142875	-0.411874	-0.554997
ENSG00000133789	-0.410416	-0.692522
ENSG00000185127	-0.399726	-0.453895
ENSG00000198961	-0.421493	-0.523331
ENSG00000172939	-0.364814	-0.614524
ENSG00000171243	-0.490528	-0.461054
ENSG00000196950	-0.508103	-0.807849
ENSG00000204217	-0.356794	-0.557138
ENSG00000122042	-0.482075	-0.758934
ENSG00000102158	-0.469221	-0.903085
ENSG00000132639	-0.478416	-0.42487
ENSG00000138758	-0.384818	-0.614509
ENSG00000155189	-0.834649	-0.799637
ENSG00000115419	-0.418183	-0.378066
ENSG00000072401	-0.460399	-0.441221
ENSG00000137288	-0.373059	-0.385732
ENSG00000169554	-0.407534	-0.490534
ENSG00000112357	-0.481054	-0.596816
ENSG00000091409	-0.370761	-0.941806
ENSG00000181704	-0.515659	-0.832288
ENSG00000117595	-0.98843	-0.609564
ENSG00000120756	-0.590713	-0.75473
ENSG00000100335	-0.447877	-0.468203
ENSG00000113328	-0.563421	-0.57489
ENSG00000023516	-0.435941	-0.369328
ENSG00000115896	-0.414055	-0.454132
ENSG00000156642	-0.541078	-0.353426
ENSG00000145545	-0.507834	-0.958057
ENSG00000010072	-0.492515	-0.395986
ENSG00000104497	-0.576179	-0.454938
ENSG00000075975	-0.436579	-0.71115
ENSG00000159461	-0.459223	-0.662987
ENSG00000205765	-0.445146	-0.374502
ENSG00000198663	-0.364448	-0.398151
ENSG00000171241	-0.604528	-0.483449
ENSG00000152332	-0.526226	-1.23675
ENSG00000198791	-0.357656	-0.429687
* For each gene, inhibition effect (miRNA target effect) is calculated as the log2-transformed expression level difference between cells transfected with miRNA analogue and cells transfected with negative control (mock1) oligonucleotides. This list shows hsa-miR-34c-5p targets at FDR 15%

## Sheet: ptr-miR-299-3p
Target Gene ID	Inhibition effect in SH-SY5Y *	Inhibition effect in SK_N_SH *
ENSG00000164163	-0.71656	-0.62
ENSG00000069345	-0.324312	-0.553553
ENSG00000157212	-0.664185	-0.656034
ENSG00000087274	-0.6589	-0.565889
ENSG00000112245	-0.436097	-0.474919
ENSG00000163812	-0.5091	-0.346395
ENSG00000180233	-0.749898	-0.57641
ENSG00000186469	-0.478386	-0.675585
ENSG00000180957	-0.587122	-0.669162
ENSG00000107614	-1.11641	-0.393494
ENSG00000054277	-0.592715	-0.908055
ENSG00000112715	-0.33662	-0.36871
ENSG00000163840	-0.839588	-0.878534
ENSG00000062725	-0.565494	-0.586636
ENSG00000100234	-0.810205	-0.942536
ENSG00000135913	-0.339477	-0.478008
ENSG00000143157	-0.558435	-0.430395
ENSG00000132330	-0.801238	-0.947283
ENSG00000189403	-0.321469	-0.365035
ENSG00000137207	-0.554174	-0.74498
ENSG00000144566	-0.513499	-0.709116
ENSG00000155744	-0.426206	-0.441671
ENSG00000086598	-0.671326	-0.731794
ENSG00000009954	-0.324067	-0.320129
ENSG00000087245	-0.980797	-0.860437
ENSG00000154642	-0.552943	-0.461972
ENSG00000044115	-0.397622	-0.382239
ENSG00000186687	-0.658542	-0.630216
ENSG00000130741	-0.377404	-0.644745
ENSG00000140382	-0.621522	-0.418142
ENSG00000179820	-0.53696	-0.400723
ENSG00000169251	-0.519953	-0.475487
ENSG00000161013	-0.776621	-0.91712
ENSG00000183726	-0.898786	-1.21503
ENSG00000117152	-0.776841	-0.897575
ENSG00000131236	-0.506302	-0.357943
ENSG00000158089	-0.573688	-0.381964
ENSG00000197771	-0.662585	-0.597407
ENSG00000100522	-0.901995	-0.806562
ENSG00000131149	-0.374753	-0.350965
ENSG00000100647	-0.341754	-0.342107
ENSG00000171033	-0.48342	-0.544791
ENSG00000103353	-0.597307	-0.493059
ENSG00000120948	-0.543505	-0.584535
ENSG00000131238	-0.803576	-0.884774
ENSG00000108219	-0.841933	-0.744928
ENSG00000138758	-0.60422	-0.361164
ENSG00000145337	-0.532285	-0.451018
ENSG00000100603	-0.480639	-0.46925
ENSG00000006744	-0.455695	-0.3723
ENSG00000115762	-0.875569	-1.09721
ENSG00000197879	-0.486172	-0.440747
ENSG00000184900	-0.427764	-0.355337
ENSG00000170006	-0.422714	-0.458096
ENSG00000079950	-0.386119	-0.498491
ENSG00000165891	-0.423427	-0.370004
ENSG00000176597	-0.602035	-0.565315
ENSG00000157827	-0.401863	-0.329746
ENSG00000113658	-0.40794	-0.538385
ENSG00000185238	-0.356967	-0.32016
ENSG00000184903	-0.454628	-0.371446
ENSG00000157570	-0.835037	-0.847533
ENSG00000204381	-1.47223	-1.02709
ENSG00000203667	-0.966286	-0.980047
ENSG00000109099	-0.920228	-0.774354
ENSG00000151576	-0.853164	-0.728373
ENSG00000075785	-0.9097	-0.789865
ENSG00000005100	-0.543266	-0.460344
ENSG00000127452	-0.352804	-0.424468
ENSG00000084652	-0.313004	-0.336724
ENSG00000139624	-0.41816	-0.479135
ENSG00000168461	-1.1338	-0.732794
ENSG00000146476	-0.657635	-0.941611
ENSG00000206535	-0.558551	-0.400617
ENSG00000160613	-0.36093	-0.471332
ENSG00000122729	-0.619931	-0.449863
ENSG00000144579	-0.602578	-0.451028
ENSG00000048991	-0.66673	-0.39494
ENSG00000142599	-0.579443	-0.442097
ENSG00000112146	-0.430124	-0.36861
ENSG00000090857	-0.371343	-0.349339
ENSG00000157895	-0.541189	-0.47134
ENSG00000136888	-0.49956	-0.796204
ENSG00000112210	-0.369257	-0.33211
ENSG00000177733	-0.612473	-0.544431
ENSG00000140416	-0.625473	-0.655485
ENSG00000175348	-0.466047	-0.40673
ENSG00000145022	-0.377935	-0.534812
ENSG00000129757	-0.858052	-0.76188
ENSG00000020181	-0.662758	-0.501789
ENSG00000185090	-0.67727	-0.513477
ENSG00000163430	-0.802785	-0.771656
ENSG00000071054	-0.404277	-0.501067
ENSG00000126107	-1.15819	-0.732536
ENSG00000132463	-0.456031	-0.37422
ENSG00000109079	-0.560185	-0.717323
ENSG00000003056	-0.385899	-0.371317
ENSG00000171056	-0.489403	-0.550258
ENSG00000164924	-0.652178	-0.687783
ENSG00000113048	-0.399841	-0.450806
ENSG00000173456	-0.370003	-0.317857
ENSG00000146842	-0.545995	-0.372529
ENSG00000140950	-0.483533	-0.638042
ENSG00000174628	-0.509819	-0.406902
ENSG00000136986	-0.775827	-0.710557
ENSG00000116741	-0.319507	-0.358757
ENSG00000102158	-0.689742	-0.962824
ENSG00000205060	-0.363369	-0.317552
ENSG00000140575	-0.652767	-0.676721
ENSG00000140941	-0.735868	-0.920429
ENSG00000197006	-0.436393	-0.325855
ENSG00000144455	-0.612902	-0.530039
ENSG00000085365	-0.47379	-0.43457
ENSG00000168246	-0.566724	-0.498819
ENSG00000185127	-0.357665	-0.476592
ENSG00000181924	-0.611709	-0.513902
ENSG00000005249	-0.712014	-0.437995
ENSG00000136295	-0.669471	-0.52159
ENSG00000173409	-0.730097	-0.601377
ENSG00000116095	-0.531031	-0.612586
ENSG00000104643	-0.49504	-0.463921
ENSG00000180801	-0.358048	-0.400553
ENSG00000165355	-0.35488	-0.45279
ENSG00000162430	-0.551781	-0.410246
ENSG00000112033	-0.424688	-0.437855
ENSG00000197601	-0.360476	-0.378185
ENSG00000143248	-0.434987	-0.379237
ENSG00000170348	-0.690894	-0.797744
ENSG00000147862	-0.576628	-0.395633
ENSG00000187325	-0.831383	-0.769357
ENSG00000132825	-0.403243	-0.58147
ENSG00000074590	-0.656068	-0.39343
ENSG00000115935	-0.48802	-0.573203
ENSG00000068697	-0.496386	-0.408474
ENSG00000103811	-0.583323	-0.633253
ENSG00000115107	-0.406583	-0.536941
ENSG00000140450	-0.973224	-0.472838
ENSG00000146648	-0.579286	-0.442876
ENSG00000111596	-0.329215	-0.44115
ENSG00000188542	-0.492084	-0.330268
ENSG00000152377	-1.12189	-0.652776
ENSG00000011114	-0.590071	-0.679181
ENSG00000135083	-0.432821	-0.329344
ENSG00000125249	-0.36901	-0.396221
ENSG00000158560	-0.433041	-0.380477
ENSG00000136161	-0.61847	-0.399464
ENSG00000111801	-0.400717	-0.527137
ENSG00000155189	-0.67383	-0.657063
ENSG00000111249	-0.462962	-0.526692
ENSG00000151617	-0.590861	-0.63888
ENSG00000105429	-0.697004	-0.404345
ENSG00000146729	-0.504552	-0.469608
ENSG00000197894	-0.383577	-0.364017
ENSG00000154319	-0.636988	-0.594456
ENSG00000189067	-0.620136	-0.466343
ENSG00000178397	-0.385131	-0.39255
ENSG00000161999	-0.751622	-0.335478
ENSG00000067715	-0.474263	-0.3805
ENSG00000144320	-0.562095	-0.804895
ENSG00000175938	-0.348929	-0.404641
ENSG00000143340	-0.569437	-0.405807
ENSG00000173218	-0.438626	-0.399151
ENSG00000168827	-0.373555	-0.414541
ENSG00000145348	-0.471652	-0.393645
ENSG00000142856	-0.463486	-0.444434
ENSG00000177963	-0.661355	-0.576817
ENSG00000117394	-0.451771	-0.575446
ENSG00000100243	-0.921468	-0.768284
ENSG00000117598	-0.359494	-0.425513
ENSG00000173327	-0.383438	-0.397801
ENSG00000133678	-0.664143	-0.347015
ENSG00000124216	-0.623742	-0.485081
ENSG00000197965	-0.348083	-0.337588
ENSG00000131653	-0.473948	-0.335851
ENSG00000105058	-0.355823	-0.436838
ENSG00000205765	-0.570898	-0.605039
ENSG00000162434	-0.521976	-0.539527
ENSG00000198890	-0.517253	-0.554328
ENSG00000152291	-0.319358	-0.3264
ENSG00000132326	-0.382039	-0.366533
ENSG00000198862	-0.31774	-0.526078
ENSG00000164930	-0.327048	-0.78702
ENSG00000125149	-0.426735	-0.362044
ENSG00000142549	-0.547902	-0.468741
ENSG00000122042	-0.553126	-0.424753
ENSG00000189079	-0.473391	-0.620661
ENSG00000072501	-0.383632	-0.330698
ENSG00000134146	-0.375022	-0.340621
ENSG00000152147	-0.523824	-0.414911
ENSG00000117595	-1.07724	-0.558641
ENSG00000005302	-0.575418	-0.404069
ENSG00000189056	-0.60448	-0.321973
ENSG00000011566	-0.369555	-0.500453
ENSG00000174373	-0.372064	-0.363393
ENSG00000164106	-0.340711	-0.459753
ENSG00000068305	-0.501016	-0.408484
ENSG00000060982	-0.768629	-0.454585
ENSG00000124214	-0.380699	-0.326111
ENSG00000111252	-0.531253	-0.358149
ENSG00000151729	-0.337453	-0.386502
ENSG00000160221	-0.54001	-0.458761
ENSG00000197448	-0.588035	-0.393913
ENSG00000130147	-0.679589	-0.320122
ENSG00000091436	-0.894393	-0.613367
ENSG00000092531	-0.688443	-0.708406
ENSG00000063322	-0.370659	-0.379304
ENSG00000137364	-0.432659	-0.534325
ENSG00000153317	-0.504471	-0.402357
ENSG00000184254	-0.32883	-0.436756
ENSG00000100823	-0.545816	-0.394868
ENSG00000146281	-0.389885	-0.381735
ENSG00000110092	-0.430384	-0.383055
ENSG00000204310	-0.656658	-0.371649
ENSG00000100591	-0.492022	-0.401364
ENSG00000203950	-0.79377	-0.599296
ENSG00000129244	-0.557699	-0.351536
ENSG00000184489	-0.610209	-0.393231
ENSG00000115275	-0.515915	-0.561112
ENSG00000105063	-0.520637	-0.401334
ENSG00000213853	-0.575113	-0.572516
ENSG00000158195	-0.526459	-0.459004
* For each gene, inhibition effect (miRNA target effect) is calculated as the log2-transformed expression level difference between cells transfected with miRNA analogue and cells transfected with negative control (mock1) oligonucleotides. This list shows ptr-miR-299-3p targets at FDR 10%.
