# Supplementary material for: MicroRNA Expression and Regulation in Human, Chimpanzee, and Macaque Brains
Source: PLoS Genet. 2011 Oct 13;7(10):e1002327. doi: 10.1371/journal.pgen.1002327 (PMC3192836; doi:10.1371/journal.pgen.1002327)
Supplement: Table S15 — This table contains PANTHER biological process terms and KEGG pathways enriched in experimentally verified targets of miRNA showing human-specific expression. (XLS) [file pgen.1002327.s023.xls]

## Sheet: Sheet1
Table S15. PANTHER biological process terms and KEGG pathways enriched in experimental verified targets of miRNAs with human-specific expression
Category	Term	Count	P-value *	Genes	Fold Enrichment	FDR
PANTHER_BP_ALL	BP00040:mRNA transcription	51	0.000725913	ENSG00000166135, ENSG00000032219, ENSG00000138795, ENSG00000160199, ENSG00000101665, ENSG00000102908, ENSG00000053254, ENSG00000171988, ENSG00000125347, ENSG00000108509, ENSG00000175352, ENSG00000141646, ENSG00000118707, ENSG00000100811, ENSG00000183741, ENSG00000130382, ENSG00000105866, ENSG00000082258, ENSG00000167528, ENSG00000170802, ENSG00000134852, ENSG00000153922, ENSG00000143442, ENSG0000…	1.57833	0.848835
PANTHER_BP_ALL	BP00044:mRNA transcription regulation	39	0.00138293	ENSG00000166135, ENSG00000084676, ENSG00000146592, ENSG00000138795, ENSG00000160199, ENSG00000102098, ENSG00000101665, ENSG00000102908, ENSG00000053254, ENSG00000171988, ENSG00000125347, ENSG00000114861, ENSG00000175352, ENSG00000119403, ENSG00000140262, ENSG00000141646, ENSG00000101384, ENSG00000112242, ENSG00000118707, ENSG00000100811, ENSG00000153560, ENSG00000183741, ENSG00000082258, ENSG0000…	1.67294	1.61142
PANTHER_BP_ALL	BP00167:Synaptic transmission	13	0.00152457	ENSG00000187391, ENSG00000167535, ENSG00000011677, ENSG00000174469, ENSG00000156113, ENSG00000106089, ENSG00000067715, ENSG00000168807, ENSG00000182771, ENSG00000147439, ENSG00000136874, ENSG00000205726, ENSG00000117016	2.91266	1.77511
PANTHER_BP_ALL	BP00046:Other mRNA transcription	5	0.00175624	ENSG00000108509, ENSG00000171735, ENSG00000149480, ENSG00000143442, ENSG00000143157	9.03671	2.04232
PANTHER_BP_ALL	BP00102:Signal transduction	68	0.00194859	ENSG00000101665, ENSG00000169220, ENSG00000113448, ENSG00000164040, ENSG00000162407, ENSG00000102908, ENSG00000184588, ENSG00000138032, ENSG00000174469, ENSG00000053254, ENSG00000196821, ENSG00000157680, ENSG00000108509, ENSG00000007402, ENSG00000145819, ENSG00000070614, ENSG00000140285, ENSG00000196914, ENSG00000141646, ENSG00000147255, ENSG00000126458, ENSG00000114353, ENSG00000139625, ENSG0000…	1.39764	2.26367
PANTHER_BP_ALL	BP00285:Cell structure and motility	29	0.00715796	ENSG00000138107, ENSG00000053254, ENSG00000110880, ENSG00000100592, ENSG00000148798, ENSG00000114861, ENSG00000171992, ENSG00000099204, ENSG00000196914, ENSG00000180263, ENSG00000101384, ENSG00000102781, ENSG00000170011, ENSG00000067560, ENSG00000132334, ENSG00000170802, ENSG00000168280, ENSG00000134853, ENSG00000124164, ENSG00000211455, ENSG00000087274, ENSG00000071051, ENSG00000133083, ENSG0000…	1.6692	8.08716
PANTHER_BP_ALL	BP00103:Cell surface receptor mediated signal transduction	30	0.00892848	ENSG00000173482, ENSG00000165731, ENSG00000101665, ENSG00000165458, ENSG00000169220, ENSG00000112715, ENSG00000162407, ENSG00000053254, ENSG00000196821, ENSG00000075223, ENSG00000114861, ENSG00000164604, ENSG00000140285, ENSG00000141646, ENSG00000067560, ENSG00000160271, ENSG00000091844, ENSG00000132334, ENSG00000049130, ENSG00000114353, ENSG00000136828, ENSG00000170802, ENSG00000168758, ENSG0000…	1.62336	9.99294
PANTHER_BP_ALL	BP00119:Other intracellular signaling cascade	12	0.00893128	ENSG00000157680, ENSG00000159842, ENSG00000146592, ENSG00000171033, ENSG00000101665, ENSG00000149091, ENSG00000168807, ENSG00000138032, ENSG00000211455, ENSG00000141646, ENSG00000128512, ENSG00000160271	2.46456	9.99592
PANTHER_BP_ALL	BP00281:Oncogenesis	16	0.010473	ENSG00000149547, ENSG00000165731, ENSG00000130382, ENSG00000126458, ENSG00000101665, ENSG00000112715, ENSG00000134853, ENSG00000196712, ENSG00000171552, ENSG00000125347, ENSG00000171791, ENSG00000129757, ENSG00000140285, ENSG00000141646, ENSG00000118985, ENSG00000160271	2.05574	11.6259
PANTHER_BP_ALL	BP00168:Neurotransmitter release	7	0.0160938	ENSG00000067715, ENSG00000167535, ENSG00000147439, ENSG00000136874, ENSG00000205726, ENSG00000156113, ENSG00000117016	3.38877	17.3423
PANTHER_BP_ALL	BP00111:Intracellular signaling cascade	27	0.0238648	ENSG00000146592, ENSG00000101665, ENSG00000171033, ENSG00000172780, ENSG00000112715, ENSG00000138032, ENSG00000157680, ENSG00000159200, ENSG00000108509, ENSG00000007402, ENSG00000087095, ENSG00000110025, ENSG00000140285, ENSG00000171735, ENSG00000141646, ENSG00000160271, ENSG00000126458, ENSG00000149091, ENSG00000136828, ENSG00000139625, ENSG00000162302, ENSG00000211455, ENSG00000159842, ENSG0000…	1.54751	24.6891
PANTHER_BP_ALL	BP00108:Receptor protein tyrosine kinase signaling pathway	9	0.025566	ENSG00000075223, ENSG00000165731, ENSG00000132334, ENSG00000071051, ENSG00000049130, ENSG00000165458, ENSG00000112715, ENSG00000134853, ENSG00000160271	2.51537	26.2155
PANTHER_BP_ALL	BP00193:Developmental processes	42	0.038179	ENSG00000165731, ENSG00000138795, ENSG00000102098, ENSG00000171033, ENSG00000101665, ENSG00000112715, ENSG00000102908, ENSG00000137449, ENSG00000157766, ENSG00000197045, ENSG00000053254, ENSG00000075223, ENSG00000159200, ENSG00000114861, ENSG00000172292, ENSG00000070614, ENSG00000171992, ENSG00000099204, ENSG00000140285, ENSG00000119403, ENSG00000141646, ENSG00000180263, ENSG00000101384, ENSG0000…	1.33799	36.6796
PANTHER_BP_ALL	BP00207:Cell cycle control	15	0.0415948	ENSG00000132334, ENSG00000165731, ENSG00000164045, ENSG00000082258, ENSG00000170802, ENSG00000053254, ENSG00000211455, ENSG00000175305, ENSG00000114861, ENSG00000105810, ENSG00000129757, ENSG00000140285, ENSG00000110092, ENSG00000061273, ENSG00000112242	1.77577	39.2696
PANTHER_BP_ALL	BP00224:Cell proliferation and differentiation	25	0.0426639	ENSG00000165731, ENSG00000164045, ENSG00000112715, ENSG00000053254, ENSG00000110880, ENSG00000175305, ENSG00000114861, ENSG00000129757, ENSG00000132388, ENSG00000110092, ENSG00000140285, ENSG00000141646, ENSG00000101384, ENSG00000132589, ENSG00000112242, ENSG00000160271, ENSG00000132334, ENSG00000105866, ENSG00000126458, ENSG00000055917, ENSG00000082258, ENSG00000170802, ENSG00000134853, ENSG0000…	1.49614	40.0602
PANTHER_BP_ALL	BP00287:Cell motility	11	0.0468639	ENSG00000132334, ENSG00000071051, ENSG00000171992, ENSG00000099204, ENSG00000175220, ENSG00000134853, ENSG00000124164, ENSG00000101384, ENSG00000128512, ENSG00000110880, ENSG00000100592	2.00142	43.0754
KEGG_PATHWAY	hsa05200:Pathways in cancer	18	0.00305935	ENSG00000165731, ENSG00000138448, ENSG00000138795, ENSG00000049130, ENSG00000112715, ENSG00000134853, ENSG00000171552, ENSG00000175305, ENSG00000105810, ENSG00000171791, ENSG00000140285, ENSG00000110092, ENSG00000141646, ENSG00000112242, ENSG00000169032, ENSG00000067560, ENSG00000116016, ENSG00000160271	2.13331	3.39696
KEGG_PATHWAY	hsa05212:Pancreatic cancer	8	0.0053529	ENSG00000105810, ENSG00000112715, ENSG00000110092, ENSG00000141646, ENSG00000112242, ENSG00000171552, ENSG00000169032, ENSG00000160271	3.62621	5.87426
KEGG_PATHWAY	hsa04810:Regulation of actin cytoskeleton	12	0.00764739	ENSG00000126458, ENSG00000138448, ENSG00000143127, ENSG00000061676, ENSG00000140285, ENSG00000134853, ENSG00000072110, ENSG00000196914, ENSG00000108262, ENSG00000169032, ENSG00000035403, ENSG00000067560	2.46064	8.29452
KEGG_PATHWAY	hsa05215:Prostate cancer	8	0.0139251	ENSG00000146592, ENSG00000171791, ENSG00000138795, ENSG00000134853, ENSG00000110092, ENSG00000112242, ENSG00000169032, ENSG00000175305	3.03962	14.6293
KEGG_PATHWAY	hsa05412:Arrhythmogenic right ventricular cardiomyopathy (ARVC)	6	0.0168988	ENSG00000007402, ENSG00000138795, ENSG00000167535, ENSG00000138448, ENSG00000143127, ENSG00000072110	3.87551	17.4886
KEGG_PATHWAY	hsa00534:Heparan sulfate biosynthesis	4	0.0177383	ENSG00000153936, ENSG00000103489, ENSG00000070614, ENSG00000138604	6.8898	18.2799
KEGG_PATHWAY	hsa04520:Adherens junction	7	0.0236368	ENSG00000173482, ENSG00000138795, ENSG00000087095, ENSG00000072110, ENSG00000141646, ENSG00000035403, ENSG00000067560	3.06538	23.6472
KEGG_PATHWAY	hsa04360:Axon guidance	8	0.0278158	ENSG00000075223, ENSG00000071051, ENSG00000114353, ENSG00000168758, ENSG00000102908, ENSG00000099204, ENSG00000196914, ENSG00000067560	2.64992	27.2533
KEGG_PATHWAY	hsa05218:Melanoma	6	0.0294052	ENSG00000105810, ENSG00000140285, ENSG00000134853, ENSG00000110092, ENSG00000112242, ENSG00000169032	3.37001	28.5835
KEGG_PATHWAY	hsa05222:Small cell lung cancer	7	0.0315432	ENSG00000105810, ENSG00000171791, ENSG00000138448, ENSG00000110092, ENSG00000112242, ENSG00000171552, ENSG00000175305	2.87075	30.338
KEGG_PATHWAY	hsa04010:MAPK signaling pathway	12	0.0350088	ENSG00000135090, ENSG00000007402, ENSG00000126458, ENSG00000167535, ENSG00000087095, ENSG00000139625, ENSG00000162302, ENSG00000140285, ENSG00000134853, ENSG00000138032, ENSG00000196712, ENSG00000169032	1.97478	33.0985
KEGG_PATHWAY	hsa05210:Colorectal cancer	7	0.0384946	ENSG00000171791, ENSG00000138795, ENSG00000134853, ENSG00000110092, ENSG00000141646, ENSG00000169032, ENSG00000160271	2.74026	35.7743
* Calculated using DAVID functional analysis tool (see Materials and Methods). Genes expressed in both brain and at least one of two cell lines were used as a background. Experimental varified target genes were predicted by Targetscan (conserved targets, http://www.targetscan.org//vert_50//vert_50_data_download/Predicted_Targets_Info.txt.zip) and shown down-regulation in at least one of two cell …
