# Supplementary material for: MicroRNA Expression and Regulation in Human, Chimpanzee, and Macaque Brains
Source: PLoS Genet. 2011 Oct 13;7(10):e1002327. doi: 10.1371/journal.pgen.1002327 (PMC3192836; doi:10.1371/journal.pgen.1002327)
Supplement: Table S16 — This table contains GO terms and KEGG pathways enriched in experimental verified targets of miRNA showing human-specific expression, hsa-miR-34c-5p. (XLS) [file pgen.1002327.s024.xls]

## Sheet: Sheet1
Table S16. GO and KEGG pathways enriched in experimental verified targets of hsa-miR-34c-5p by CORNA
Category	Term	P-value*	Observation	Expectation	Total a
KEGG Pathway	Gap junction	0.00247983	3	0	76
KEGG Pathway	Prion diseases	0.00369759	2	0	25
KEGG Pathway	Insulin signaling pathway	0.00653676	3	0	107
GO (Biological Process)	odontogenesis of dentine-containing tooth	0.000259549	3	0	36
GO (Biological Process)	neurotransmitter secretion	0.00196602	2	0	19
GO (Biological Process)	behavior	0.0028834	2	0	23
GO (Biological Process)	BMP signaling pathway	0.00520753	2	0	31
GO (Biological Process)	protein polyubiquitination	0.00856508	2	0	40
GO (Molecular Function)	syntaxin-1 binding	0.000617904	2	0	10
GO (Molecular Function)	growth factor binding	0.00229804	2	0	19
GO (Cellular Component)	dendrite cytoplasm	0.000763454	2	0	10
GO (Cellular Component)	synapse	0.00215208	5	1	219
GO (Cellular Component)	cell junction	0.00829268	5	1	301
* Calculated using CORNA (see Materials and Methods). The genes that expressed in brain were taken as background for Fisher's exact test, the terms with p<0.01 are shown.
a means how many genes are expressed in brain with corresponding annotation term.
